# Supplementary material for: Identifying C1QB, ITGAM, and ITGB2 as potential diagnostic candidate genes for diabetic nephropathy using bioinformatics analysis
Source: PeerJ. 2023 May 25;11:e15437. doi: 10.7717/peerj.15437 (PMC10225123; doi:10.7717/peerj.15437)
Supplement: Supplemental Information 3 — The differential analysis results after normalized processing. [file peerj-11-15437-s003.xls]

id	logFC	AveExpr	t	P.Value	adj.P.Val	B	Gene.Symbol
202018_s_at	4.22978243	0.840193693	7.065288973	2.92E-07	8.14E-05	6.910462695	LTF
213975_s_at	4.071891586	-0.211996036	9.472151658	1.65E-09	3.46E-06	11.7938649	LYZ
206336_at	3.951832092	1.214133723	10.79079276	1.33E-10	8.35E-07	14.11198849	CXCL6
204446_s_at	3.656358805	0.365092172	9.888832035	7.29E-10	2.23E-06	12.55271375	ALOX5
212592_at	3.60641875	0.78346708	8.522507681	1.16E-08	1.12E-05	9.969771389	IGJ
204259_at	3.447038385	0.37979742	9.351703622	2.10E-09	3.77E-06	11.56984592	MMP7
206552_s_at	3.185437666	0.551888904	6.421462956	1.32E-06	0.00024063	5.462394016	TAC1
204620_s_at	3.127764975	0.713045852	6.58821504	8.90E-07	0.000183104	5.842691501	VCAN
217767_at	3.007618984	0.666361556	7.913316112	4.32E-08	2.46E-05	8.729010944	C3
204304_s_at	2.837611615	-0.088036649	6.73533885	6.29E-07	0.000138501	6.175245275	PROM1
209278_s_at	2.833375751	0.46199963	5.05567098	3.79E-05	0.002120749	2.236802192	TFPI2
205676_at	-2.791533713	-0.589271135	-4.372945608	0.00021151	0.005431266	0.584676086	CYP27B1
201645_at	2.767423066	0.423105454	5.967540422	3.96E-06	0.000528066	4.410200393	TNC
201721_s_at	2.743509424	0.214927128	9.119647339	3.36E-09	5.27E-06	11.13228171	LAPTM5
212588_at	2.737544685	0.278777376	8.554719509	1.08E-08	1.12E-05	10.03383461	PTPRC
202768_at	-2.558813139	0.62254913	-3.298197747	0.003072118	0.02769265	-1.956915396	FOSB
206952_at	-2.493288935	-0.47056886	-4.808115098	7.06E-05	0.002951047	1.638221528	G6PC
205694_at	-2.49111818	0.280003229	-5.168735685	2.85E-05	0.00183502	2.509426403	TYRP1
204774_at	2.484053113	0.154775615	7.094085395	2.73E-07	7.97E-05	6.973914874	EVI2A
201852_x_at	2.483262189	0.405924218	7.726780581	6.52E-08	3.20E-05	8.338024582	COL3A1
211368_s_at	2.482374304	0.548003147	12.95021434	3.28E-12	4.11E-08	17.41857197	CASP1
201426_s_at	2.475330858	-0.077346054	5.898858416	4.68E-06	0.00058115	4.248998595	VIM
211991_s_at	2.468768075	0.3348065	6.764248247	5.88E-07	0.000131723	6.240254752	HLA-DPA1
205216_s_at	-2.467589483	-0.285669319	-4.469752046	0.000165663	0.004735172	0.818808587	APOH
206254_at	-2.455661292	0.46445026	-5.750808699	6.72E-06	0.000740119	3.899900364	EGF
211742_s_at	2.416582134	0.327478792	8.34964407	1.68E-08	1.20E-05	9.623330287	EVI2B
209374_s_at	2.41076605	0.526762788	4.278642011	0.00026831	0.006281266	0.356939114	IGHM
201939_at	2.403461344	0.593208524	8.354382137	1.66E-08	1.20E-05	9.632885524	PLK2
221872_at	2.393826759	0.256668101	7.072434761	2.87E-07	8.14E-05	6.926219113	RARRES1
221008_s_at	-2.391088327	0.338381978	-3.874715483	0.000740335	0.011776364	-0.61165912	ETNPPL
219607_s_at	2.308042858	0.482043527	8.132359227	2.68E-08	1.68E-05	9.181526529	MS4A4A
214669_x_at	2.281597724	0.460000818	9.787152721	8.88E-10	2.23E-06	12.36982804	IGKC
216600_x_at	-2.260908873	0.270283686	-4.236382372	0.000298471	0.006748134	0.255026944	ALDOB
222049_s_at	-2.255373758	0.390572615	-4.750685854	8.15E-05	0.003167747	1.499155769	RBP4
205624_at	2.24922337	0.314943161	7.262307996	1.86E-07	6.85E-05	7.34224604	CPA3
202376_at	2.249090904	0.390557144	4.748183072	8.21E-05	0.003169219	1.493094326	SERPINA3
201744_s_at	2.24368205	-0.331076267	5.018911352	4.15E-05	0.002265074	2.148044896	LUM
203083_at	2.189907563	-0.278299143	4.396823959	0.000199142	0.00521677	0.642399175	THBS2
208747_s_at	2.178945229	0.129607808	7.133164232	2.50E-07	7.83E-05	7.059837492	C1S
212063_at	2.17657512	0.291155073	6.276147816	1.87E-06	0.000297684	5.128168277	CD44
214842_s_at	-2.152745103	0.835624671	-2.6620786	0.013752703	0.0663982	-3.345644296	ALB
206978_at	2.144115865	0.556990047	8.932280249	4.94E-09	6.88E-06	10.77320832	CCR2
213293_s_at	2.130470617	0.073110546	8.359736756	1.64E-08	1.20E-05	9.64368012	TRIM22
212298_at	2.106806082	0.247832781	5.178562657	2.78E-05	0.001808994	2.533091827	NRP1
204965_at	-2.084441309	1.086896056	-2.80173684	0.009984593	0.055730244	-3.052429881	GC
209708_at	2.069973063	-0.30745063	4.455615801	0.000171681	0.00481252	0.784601827	MOXD1
220116_at	-2.068786678	0.800307344	-3.830520301	0.00082677	0.012682538	-0.716666007	KCNN2
205712_at	-2.06429284	0.387008826	-4.264823083	0.000277823	0.006467764	0.323603044	PTPRD
201012_at	2.059242108	0.318023371	5.758644034	6.60E-06	0.000740119	3.918429138	ANXA1
205488_at	2.054227076	0.351444466	6.368714045	1.50E-06	0.000265276	5.341368548	GZMA
219947_at	2.05137589	0.140263704	5.254655482	2.30E-05	0.001621645	2.716160181	CLEC4A
206584_at	2.049271012	0.254473723	4.773991962	7.69E-05	0.003097757	1.555597107	LY96
211597_s_at	2.046990933	0.270244854	4.36735651	0.000214514	0.005437821	0.571168165	HOPX
201438_at	2.040684279	0.105329823	5.240601118	2.38E-05	0.001663067	2.6823722	COL6A3
205174_s_at	2.026081037	0.522557481	10.13681571	4.52E-10	1.89E-06	12.99262772	QPCT
202953_at	2.021596465	0.198779006	5.367669752	1.74E-05	0.001339804	2.987411401	C1QB
202965_s_at	2.019447399	0.28601291	4.554695067	0.000133694	0.004243245	1.024443533	CAPN6
208296_x_at	2.005780278	-0.061541805	7.719436876	6.63E-08	3.20E-05	8.322526409	TNFAIP8
204121_at	-1.969614349	0.586651948	-4.37400328	0.000210946	0.005431266	0.587232439	GADD45G
205898_at	1.933951778	0.295327969	6.837173411	4.96E-07	0.000115159	6.403745325	CX3CR1
200665_s_at	1.928564294	0.043903532	8.336275905	1.73E-08	1.20E-05	9.596352675	SPARC
201666_at	1.919674967	0.345318563	5.366509647	1.74E-05	0.001339804	2.984631216	TIMP1
209369_at	1.913276102	-0.090309828	6.423289576	1.32E-06	0.00024063	5.466578799	ANXA3
206716_at	-1.911844618	-0.032194197	-3.354172441	0.002681176	0.025979458	-1.829118987	UMOD
201110_s_at	1.903800633	0.232885635	3.39116959	0.002449783	0.024730389	-1.744256939	THBS1
204959_at	1.883463504	0.371913529	7.109339675	2.64E-07	7.87E-05	7.007480063	MNDA
210809_s_at	1.883413519	0.32196914	3.843221786	0.000800958	0.012456387	-0.686512282	POSTN
212012_at	1.880167033	0.348302099	7.858586609	4.87E-08	2.66E-05	8.614830789	PXDN
203416_at	1.864363144	0.265960423	7.356512428	1.50E-07	5.87E-05	7.546745394	CD53
204205_at	1.859761425	-0.046525275	5.886774733	4.82E-06	0.000592704	4.220587017	APOBEC3G
221541_at	1.859249934	-0.389121208	4.75924549	7.98E-05	0.003148872	1.5198857	CRISPLD2
219666_at	1.846198771	0.033533722	5.449511377	1.42E-05	0.001176302	3.183305344	MS4A6A
204279_at	1.839754795	-0.016516193	7.199684169	2.14E-07	7.47E-05	7.2055981	PSMB9
206268_at	-1.800308914	0.568275297	-2.947817702	0.007101165	0.045378854	-2.738046367	LEFTY1
205466_s_at	1.78145852	0.178050832	4.813070971	6.97E-05	0.002951047	1.65021998	HS3ST1
220335_x_at	-1.778128114	0.005673562	-4.683277195	9.66E-05	0.003484953	1.335883574	CES3
210982_s_at	1.777805059	0.153451642	6.385196946	1.44E-06	0.000258662	5.379223194	HLA-DRA
210072_at	1.775887771	0.516365172	3.926557304	0.000650261	0.010999224	-0.488188639	CCL19
206259_at	-1.775747016	0.142867289	-4.575506345	0.000126853	0.004122817	1.074842592	PROC
216598_s_at	1.772954596	-0.075537082	6.353546611	1.56E-06	0.000270229	5.306505652	CCL2
210987_x_at	1.763797674	-0.040457325	7.422593831	1.29E-07	5.22E-05	7.689430997	TPM1
203645_s_at	1.759087756	0.353819191	6.496930795	1.11E-06	0.000210164	5.634943544	CD163
209173_at	1.754635054	0.391499478	7.545148562	9.78E-08	4.23E-05	7.952375791	AGR2
205159_at	1.753349581	0.444044114	7.16398552	2.32E-07	7.48E-05	7.127452091	CSF2RB
201650_at	1.746073822	0.332897216	4.576333235	0.000126588	0.004122817	1.076845193	KRT19
220507_s_at	-1.729017013	-0.64155522	-4.077202786	0.000445573	0.00864326	-0.127815479	UPB1
201137_s_at	1.727551628	-0.014507313	5.517930204	1.19E-05	0.00104215	3.346690106	HLA-DPB1
214111_at	-1.72236935	0.331218884	-4.335365513	0.000232545	0.005721529	0.49387534	OPCML
213566_at	1.721665752	-0.024447682	5.944026086	4.19E-06	0.00054193	4.355065711	RNASE6
204118_at	1.718708445	0.136986111	7.663473947	7.51E-08	3.36E-05	8.204160602	CD48
215300_s_at	-1.718589921	0.26737621	-4.543243072	0.000137614	0.004306201	0.996712444	FMO5
204563_at	1.715074579	0.155386515	5.667091009	8.26E-06	0.000872996	3.701572861	SELL
205910_s_at	-1.71201526	0.409340781	-5.13164403	3.13E-05	0.001939223	2.420057248	CEL
206840_at	-1.689284378	-0.114640065	-2.50997692	0.019355866	0.08314872	-3.655895359	AFM
202957_at	1.687901951	0.188951656	6.252460278	1.98E-06	0.000307355	5.073445808	HCLS1
202291_s_at	1.682302885	-0.479135882	3.087298974	0.005103279	0.037601849	-2.431303343	MGP
219840_s_at	-1.665590403	0.127201018	-5.056898743	3.77E-05	0.002120749	2.239765714	TCL6
221666_s_at	1.665549317	0.19303396	4.098162014	0.000422701	0.008467558	-0.077513409	PYCARD
204122_at	1.661813251	-0.03476321	4.486779181	0.000158694	0.00465545	0.860017205	TYROBP
210299_s_at	1.660175896	0.478301488	6.243118217	2.03E-06	0.000310511	5.051845736	FHL1
208690_s_at	1.657475166	0.041658769	8.024726806	3.38E-08	2.02E-05	8.960065591	PDLIM1
201858_s_at	1.651553478	0.369512313	4.974832883	4.64E-05	0.002414803	2.041548171	SRGN
220139_at	-1.651005278	-0.350277581	-5.201235276	2.63E-05	0.001755959	2.587672639	DNMT3L
206638_at	1.650595156	0.131164298	5.075547871	3.60E-05	0.002111871	2.284772334	HTR2B
204971_at	1.638465758	0.213935549	4.494122929	0.000155779	0.00465545	0.877792388	CSTA
203477_at	1.637336706	0.293478864	6.108834038	2.81E-06	0.000396629	4.740244947	COL15A1
217733_s_at	1.637208932	-0.324942054	4.670223181	9.99E-05	0.003560692	1.304262776	TMSB10
211734_s_at	1.634684934	0.234830138	6.969787384	3.64E-07	9.40E-05	6.699197903	FCER1A
34210_at	1.628613371	0.472924858	4.940131446	5.06E-05	0.00255026	1.957660107	CD52
204007_at	1.622006901	0.233125467	5.666304257	8.28E-06	0.000872996	3.699706031	FCGR3B
203637_s_at	1.610192134	0.093719671	6.858359034	4.72E-07	0.000113105	6.451106465	MID1
202403_s_at	1.60449891	0.025607334	4.722913724	8.75E-05	0.003275803	1.431891789	COL1A2
216699_s_at	-1.604255157	0.448220073	-5.558201269	1.08E-05	0.001012602	3.442685811	KLK1
204438_at	1.6002359	-0.04088632	5.221242777	2.50E-05	0.001705363	2.635814192	MRC1
221848_at	-1.596810168	0.019061561	-3.247719253	0.003471664	0.029939823	-2.071518545	ZGPAT
216438_s_at	1.596554747	-0.281193561	4.48765717	0.000158343	0.00465545	0.862142271	TMSB4X
203892_at	1.592593756	0.202554834	5.112929812	3.28E-05	0.001987958	2.374941181	WFDC2
203559_s_at	-1.58848464	0.103578053	-3.711312231	0.001112637	0.015504266	-0.998615435	AOC1
205278_at	-1.584948207	0.376865079	-4.302375899	0.000252723	0.006006008	0.414216386	GAD1
200644_at	1.57480134	0.179616934	6.926901549	4.02E-07	9.93E-05	6.603915929	MARCKSL1
221698_s_at	1.570394604	-0.038575195	4.569630407	0.000128748	0.004153026	1.060612198	CLEC7A
221031_s_at	-1.569353659	0.196618303	-3.361883191	0.002631262	0.025784698	-1.811457764	APOLD1
207174_at	-1.562318803	0.164511858	-3.009052518	0.006145885	0.041798681	-2.604126004	GPC5
206717_at	-1.552743175	0.349429827	-2.632006093	0.014722914	0.0693129	-3.407766596	MYH8
203021_at	1.551508658	0.167034985	3.326812522	0.002865817	0.026656308	-1.891676216	SLPI
207057_at	-1.546167306	0.312219457	-5.411894231	1.55E-05	0.001234601	3.09332541	SLC16A7
204057_at	1.543495504	-0.006846988	5.950532825	4.12E-06	0.00054193	4.370328035	IRF8
202803_s_at	1.538936861	0.138454723	6.852880891	4.78E-07	0.000113105	6.438865746	ITGB2
201590_x_at	1.533055902	0.182460148	6.278984028	1.86E-06	0.000297684	5.134715973	ANXA2
217478_s_at	1.526072847	0.140270578	5.922756814	4.41E-06	0.000553678	4.305145375	HLA-DMA
203571_s_at	-1.52376921	0.091823056	-3.022584055	0.005952047	0.041035454	-2.574372326	ADIRF
201288_at	1.520627332	-0.25852219	4.512182009	0.000148838	0.004566301	0.921508313	ARHGDIB
203290_at	1.512329158	0.780699477	3.059257085	0.005455729	0.038953562	-2.49345156	HLA-DQA1
213800_at	1.511301285	0.174550818	4.893018784	5.70E-05	0.002679254	1.843710811	CFH
215946_x_at	1.509365656	0.187351481	5.548763653	1.11E-05	0.001013248	3.42020076	IGLL3P
204637_at	-1.505923188	-0.10065152	-5.975766654	3.88E-06	0.000523153	4.429474915	CGA
211075_s_at	1.503879718	0.116009976	6.573026956	9.23E-07	0.000186749	5.808200015	CD47
218631_at	-1.502726203	-0.281848499	-6.314162348	1.71E-06	0.000283856	5.215849022	AVPI1
202672_s_at	-1.499578708	0.659344366	-2.264583056	0.033018678	0.116471671	-4.133890997	ATF3
203915_at	1.499114765	0.41773208	2.881855261	0.008288256	0.049453653	-2.880924793	CXCL9
209140_x_at	1.499097739	0.186257489	6.542192113	9.93E-07	0.000194636	5.738084111	HLA-B
217973_at	-1.499053654	-0.104115492	-3.029235121	0.005858932	0.040572782	-2.559726916	DCXR
203603_s_at	1.496902664	0.266328589	4.163476626	0.00035864	0.007653434	0.079460392	ZEB2
208782_at	1.496816637	0.035992644	7.67175051	7.37E-08	3.36E-05	8.221695264	FSTL1
206325_at	-1.493219341	0.186129883	-3.611959324	0.001423464	0.017919237	-1.231984142	SERPINA6
219014_at	1.492571695	0.162011384	5.52615479	1.17E-05	0.001034476	3.366305958	PLAC8
221004_s_at	1.490672723	-0.134476455	5.694037073	7.73E-06	0.000836408	3.765477923	ITM2C
220604_x_at	-1.489402271	-0.040957045	-3.641994381	0.001321459	0.01718359	-1.16160357	FTCD
202992_at	1.482784902	-0.13114439	3.942527961	0.000624761	0.010753772	-0.450091138	C7
207173_x_at	1.481837511	0.149078047	5.145192531	3.02E-05	0.001916945	2.45270922	CDH11
202936_s_at	1.480572443	-0.060763483	3.239544331	0.003540934	0.030225603	-2.090018648	SOX9
212473_s_at	1.475928716	0.107741994	4.913933364	5.41E-05	0.002648178	1.894303658	MICAL2
208736_at	1.474929636	-0.177045658	4.627110996	0.000111363	0.003786949	1.199832441	ARPC3
210830_s_at	1.472213969	0.148384311	4.836061116	6.58E-05	0.002869348	1.705874714	PON2
209795_at	1.469864895	0.363979619	3.841237777	0.000804937	0.012500433	-0.69122372	CD69
201506_at	1.468744358	-0.00382611	4.616770115	0.000114307	0.003866111	1.174784657	TGFBI
217356_s_at	1.467824398	0.376999179	2.877964089	0.008363885	0.049715747	-2.889306952	PGK1
202686_s_at	1.465228493	0.144690021	5.654959651	8.51E-06	0.000890285	3.67278108	AXL
219386_s_at	1.463132633	0.098858173	6.925191755	4.04E-07	9.93E-05	6.600111926	SLAMF8
201042_at	1.462374816	0.177178564	6.225603789	2.12E-06	0.000319987	5.011322441	TGM2
209732_at	1.45977365	-0.06588284	5.577962613	1.03E-05	0.000993953	3.489743357	CLEC2B
219787_s_at	1.455367678	-0.002328433	6.505439266	1.08E-06	0.000209123	5.654352344	ECT2
203706_s_at	1.45098698	0.033802751	5.067402312	3.68E-05	0.002120749	2.265116194	FZD7
200634_at	1.449175421	-0.097183251	4.684758079	9.63E-05	0.003484597	1.339470708	PFN1
211981_at	1.447590452	0.241925264	8.584334531	1.02E-08	1.12E-05	10.09259662	COL4A1
202748_at	1.447589391	-0.152255205	4.602013791	0.000118644	0.003980602	1.139042836	GBP2
210375_at	-1.444034288	0.234132676	-3.518231835	0.001793913	0.020519622	-1.45059852	PTGER3
205269_at	1.443825152	0.17395124	5.75186756	6.71E-06	0.000740119	3.902404667	LCP2
209228_x_at	1.439339481	0.046836441	4.677207447	9.81E-05	0.003508475	1.32118083	TUSC3
209083_at	1.435566511	0.025195559	4.965702669	4.75E-05	0.002459216	2.019480382	CORO1A
205820_s_at	-1.434575707	0.258535572	-3.794737826	0.00090398	0.013510166	-0.80150303	APOC3
219410_at	1.434248169	-0.028622776	6.343484173	1.59E-06	0.000270374	5.283361311	TMEM45A
205594_at	1.432243617	0.168180571	4.090726851	0.000430679	0.00853582	-0.09536188	ZNF652
202901_x_at	1.430593683	0.319013674	6.283534443	1.84E-06	0.000297684	5.14521909	CTSS
201954_at	1.429322521	-0.142689413	4.358942484	0.000219117	0.005509973	0.550835158	ARPC1B
209752_at	1.425573722	0.345551097	4.85375127	6.29E-05	0.002808494	1.748692186	REG1A
202659_at	1.424940566	-0.119475621	3.748546371	0.001014228	0.014594642	-0.910763623	PSMB10
212977_at	-1.42390433	0.040086789	-3.00428659	0.006215585	0.042080119	-2.614591916	ACKR3
221024_s_at	1.421642696	-0.050874981	5.584998918	1.01E-05	0.000992069	3.506491037	SLC2A10
204222_s_at	1.421550385	0.343466073	4.904175751	5.54E-05	0.002672822	1.87070123	GLIPR1
201648_at	1.420629255	0.106594219	6.966070628	3.67E-07	9.40E-05	6.690950219	JAK1
204912_at	1.417242	0.283407512	4.493519433	0.000156017	0.00465545	0.876331611	IL10RA
203186_s_at	1.406320737	-0.061196761	3.441339927	0.002166808	0.02289682	-1.628702707	S100A4
208965_s_at	1.403292118	0.281630823	5.63240377	9.00E-06	0.000918288	3.619213993	IFI16
206030_at	-1.402470325	0.11795419	-3.086247605	0.005116089	0.037643839	-2.433637636	ASPA
202949_s_at	1.399585477	-0.148323401	3.95920359	0.00059919	0.010413623	-0.410282888	FHL2
201063_at	1.398641745	0.099850121	6.107837256	2.81E-06	0.000396629	4.737924271	RCN1
218802_at	1.396751388	0.183296502	4.525672577	0.000143855	0.004446039	0.954169254	CCDC109B
206089_at	-1.390002522	-0.209069729	-6.565916605	9.38E-07	0.000186908	5.792042494	NELL1
201462_at	1.38947357	-0.124769284	5.851893157	5.25E-06	0.000633098	4.138489487	SCRN1
221840_at	1.386336267	0.132945942	8.776730453	6.81E-09	8.55E-06	10.47116422	PTPRE
220146_at	1.381935529	0.148890483	6.021200356	3.47E-06	0.000478682	4.535798767	TLR7
203066_at	1.381742843	0.072969589	4.876153771	5.94E-05	0.002732273	1.802905726	CHST15
210538_s_at	1.381705994	-0.139358149	5.19505457	2.67E-05	0.00177261	2.572796305	BIRC3
212503_s_at	-1.379691527	0.1195804	-4.500286804	0.000153374	0.004648655	0.892712639	DIP2C
204440_at	-1.378903503	0.120258517	-3.775959904	0.000947297	0.013967904	-0.845955644	CD83
202510_s_at	1.374030259	0.158726156	7.109430599	2.64E-07	7.87E-05	7.007680031	TNFAIP2
203476_at	1.373836231	-0.065677017	4.848619632	6.37E-05	0.002834242	1.736272173	TPBG
204337_at	1.367439673	0.208754849	4.222594609	0.000309024	0.00688993	0.221798679	RGS4
211796_s_at	1.359474286	0.375274894	4.935406159	5.12E-05	0.00256018	1.946234148	TRBC1
214490_at	-1.356514873	-0.198863938	-5.103367824	3.36E-05	0.002016693	2.351882821	ARSF
205983_at	-1.35372857	-0.367400455	-2.69254842	0.012831162	0.064055516	-3.282324687	DPEP1
205097_at	1.351605032	0.265925375	4.129032739	0.000391119	0.008058724	-0.003360106	SLC26A2
201761_at	1.351042616	-0.184868769	3.458900339	0.002075498	0.022202344	-1.588132077	MTHFD2
221636_s_at	-1.350422803	-0.099202497	-3.580882935	0.001537121	0.018726018	-1.304642771	MARC2
218656_s_at	1.349728482	-0.068035413	4.24347502	0.000293183	0.006693593	0.272124433	LHFP
219215_s_at	-1.348007637	0.123406271	-3.948913301	0.000614844	0.010597619	-0.434851445	SLC39A4
204470_at	1.344275197	0.093715927	4.401781229	0.000196666	0.005201823	0.654385328	CXCL1
203964_at	1.343462983	0.026213165	8.170452624	2.47E-08	1.63E-05	9.259491748	NMI
200968_s_at	1.343285848	-0.348196353	4.255383214	0.000284514	0.006566407	0.300836676	PPIB
204236_at	1.342995912	0.258598903	5.237868987	2.40E-05	0.001663067	2.675802562	FLI1
209040_s_at	1.342044794	0.092095732	6.647046066	7.75E-07	0.000164732	5.976011866	PSMB8
1405_i_at	1.340908359	0.347535586	4.705887677	9.13E-05	0.003369228	1.390651955	CCL5
202971_s_at	1.33560249	0.083311928	5.643082734	8.77E-06	0.000909183	3.644580599	DYRK2
202345_s_at	1.33401428	0.142494909	4.360984872	0.00021799	0.00549266	0.555770456	FABP5
206641_at	1.330522997	0.382455929	3.716446807	0.001098528	0.015418714	-0.986512861	TNFRSF17
203548_s_at	-1.329836628	0.294668259	-3.622401392	0.001387154	0.017653159	-1.207532612	LPL
218232_at	1.329374411	0.151020596	3.744339441	0.001024903	0.014714505	-0.92069976	C1QA
211303_x_at	-1.328726022	-0.373255263	-3.288320742	0.003146616	0.028102303	-1.979388682	FOLH1B
31835_at	-1.327552393	-0.124770903	-5.782176909	6.23E-06	0.00071666	3.97404405	HRG
212639_x_at	1.326140027	0.286381219	5.131906459	3.13E-05	0.001939223	2.420689789	TUBA1B
204061_at	1.325324431	0.336660749	5.238511841	2.40E-05	0.001663067	2.677348398	PRKX
217232_x_at	1.324382611	0.066528989	1.75969196	0.091423233	0.223770725	-5.012352655	HBB
204439_at	1.321724399	-0.000811713	4.770201462	7.76E-05	0.003097757	1.546417936	IFI44L
220065_at	1.320990451	0.61179902	2.778423985	0.010536973	0.057302737	-3.101896254	TNMD
205081_at	1.319367975	0.057737976	3.475079275	0.001994699	0.021821699	-1.550697554	CRIP1
204000_at	-1.315852661	0.065910523	-4.872321445	6.00E-05	0.002742345	1.793632403	GNB5
213967_at	-1.314556468	-0.216819797	-3.88253932	0.000725991	0.011724246	-0.593045145	RALYL
40665_at	1.31405537	0.267599866	3.484902957	0.001947146	0.021451083	-1.527942103	FMO3
205786_s_at	1.308463099	0.23601599	7.029632984	3.17E-07	8.64E-05	6.831734637	ITGAM
205000_at	-1.307563367	1.539354799	-1.318562695	0.199973468	0.369984574	-5.638569772	DDX3Y
207407_x_at	-1.304216829	0.188652291	-2.713457378	0.012232751	0.062219926	-3.238658497	CYP4A11
221911_at	1.303835709	0.350942022	4.743885893	8.30E-05	0.003169219	1.482686923	ETV1
209667_at	-1.302426068	-0.065501955	-3.726233905	0.00107212	0.015132693	-0.963433065	CES2
214116_at	-1.301035255	0.038961698	-3.844536723	0.000798332	0.012456387	-0.683389422	BTD
203868_s_at	1.298844848	-0.008367915	5.350684439	1.81E-05	0.001360284	2.946697082	VCAM1
219479_at	1.296095064	0.268156505	8.353598786	1.66E-08	1.20E-05	9.631305977	KDELC1
203561_at	1.294934618	0.089451556	5.433624328	1.47E-05	0.001200062	3.14531626	FCGR2A
203570_at	1.293688215	0.153613381	5.38655607	1.66E-05	0.001294573	3.032659321	LOXL1
206515_at	-1.290829088	-0.28688874	-2.533682576	0.01836119	0.080249466	-3.608204369	CYP4F3
209118_s_at	1.287462151	-0.081841868	5.072639548	3.63E-05	0.002117439	2.277754557	TUBA1A
202430_s_at	1.286215283	-0.129574186	5.417209622	1.53E-05	0.001226152	3.106046029	PLSCR1
205547_s_at	1.283007069	0.052154081	2.319151296	0.029379457	0.107951223	-4.030185506	TAGLN
202503_s_at	1.280133787	0.2028988	6.165609091	2.45E-06	0.000365424	4.872241589	KIAA0101
221933_at	1.276376554	0.219122402	6.984578161	3.52E-07	9.39E-05	6.732000487	NLGN4X
208335_s_at	1.275636145	0.234573583	3.998127982	0.000543462	0.009812022	-0.317251181	ACKR1
210397_at	-1.274944473	-0.286834406	-4.953658156	4.89E-05	0.002484943	1.990364498	DEFB1
213416_at	1.272495259	0.161483706	6.261846564	1.94E-06	0.000304248	5.095137761	ITGA4
217512_at	-1.270559523	0.068225537	-3.565599077	0.001596234	0.019130411	-1.340315072	KNG1
206930_at	-1.269908485	-0.153693014	-2.947882902	0.007100076	0.045378854	-2.737904419	GLYAT
206420_at	1.268930259	0.299353677	5.259229442	2.27E-05	0.001612283	2.727153884	IGSF6
209696_at	-1.267343172	-0.210882059	-2.955641216	0.006971646	0.044910386	-2.721003782	FBP1
205498_at	-1.266513026	0.270835146	-3.657117218	0.001272849	0.016830037	-1.126110029	GHR
218494_s_at	-1.265955429	-0.104133309	-4.313915078	0.000245474	0.005912116	0.442073966	SLC2A4RG
205831_at	1.264472032	0.059834421	4.912578261	5.42E-05	0.002648178	1.891025993	CD2
220331_at	-1.262821263	-0.240702888	-4.566920737	0.000129631	0.004170803	1.05405003	CYP46A1
216419_at	-1.262336619	0.02030568	-4.729204131	8.61E-05	0.003247809	1.447127689	CROCC
205579_at	1.260580754	0.206377058	5.755113301	6.65E-06	0.000740119	3.910080479	HRH1
220330_s_at	1.260362933	0.028846622	3.507236732	0.001843115	0.020804324	-1.476137736	SAMSN1
214470_at	1.259669043	0.189946787	5.841247762	5.39E-06	0.000637559	4.113410173	KLRB1
205859_at	1.255201692	0.163951252	4.774436521	7.68E-05	0.003097757	1.556673649	LY86
202422_s_at	1.253761442	0.202132551	4.930890541	5.18E-05	0.002579144	1.935314551	ACSL4
206404_at	-1.248475964	-0.238402342	-3.724845989	0.001075827	0.015158953	-0.966706894	FGF9
212750_at	-1.247348285	0.208363858	-3.374789794	0.002549727	0.025421259	-1.781865656	PPP1R16B
200750_s_at	1.246675144	-0.011201246	4.817360496	6.89E-05	0.002951047	1.660604825	RAN
204834_at	1.246549307	-0.146951231	4.563225873	0.000130846	0.004199113	1.045102102	FGL2
211676_s_at	1.246038709	-0.082805767	3.833202618	0.000821252	0.012644257	-0.710299801	IFNGR1
212203_x_at	1.241954263	-0.10897164	3.515322805	0.001806804	0.020591992	-1.457357813	IFITM3
204638_at	-1.2419114	-0.253297148	-2.932708601	0.007357827	0.045942499	-2.77090265	ACP5
204451_at	1.239846965	-0.046473685	4.757530696	8.01E-05	0.003152598	1.515732834	FZD1
221530_s_at	1.237679249	-0.091932645	4.123481238	0.000396621	0.008118786	-0.016700556	BHLHE41
218245_at	-1.235676262	-0.007913977	-4.117639039	0.000402493	0.008174965	-0.030737033	TSKU
205307_s_at	-1.23427186	-0.103573605	-2.666012306	0.013630328	0.066138186	-3.337490763	KMO
210327_s_at	-1.233384434	0.270644919	-2.556517324	0.017448249	0.077638519	-3.562028512	AGXT
219803_at	-1.230005213	-0.217386872	-2.610313265	0.015462229	0.071558053	-3.452344893	ANGPTL3
204787_at	1.229120161	0.103565627	5.107657397	3.32E-05	0.002004717	2.362227487	VSIG4
206504_at	1.22822533	0.385097129	2.651696192	0.01408067	0.067411008	-3.367133893	CYP24A1
203471_s_at	1.22441806	0.06878047	4.684458585	9.64E-05	0.003484597	1.338745246	PLEK
205569_at	1.221988722	0.430121073	3.809814789	0.000870618	0.013142909	-0.765777338	LAMP3
200866_s_at	1.21896737	0.033103244	3.322286916	0.002897526	0.026722044	-1.902007078	PSAP
214965_at	-1.216683021	0.095929529	-3.776940611	0.000944985	0.013966637	-0.843635224	SPATA2L
205673_s_at	-1.216222855	-0.051629382	-5.533779858	1.15E-05	0.00102962	3.384487123	ASB9
201315_x_at	1.216171959	0.015844592	3.508669126	0.001836631	0.020762203	-1.472811914	IFITM2
205336_at	-1.210712544	0.249402279	-3.222858008	0.003686497	0.031066602	-2.127727395	PVALB
214359_s_at	1.210601236	0.066477736	2.866477623	0.008590987	0.050657757	-2.914019728	HSP90AB1
204570_at	-1.20978623	-0.079058881	-2.957220957	0.006945769	0.044888906	-2.717560077	COX7A1
214719_at	-1.206643238	-0.112993566	-4.307991101	0.00024917	0.005989616	0.427771669	SLC46A3
202036_s_at	1.206490657	0.097976357	2.986962618	0.006475373	0.043013751	-2.652574866	SFRP1
219768_at	1.205844698	-0.387418525	3.116715636	0.004757108	0.036309116	-2.365861296	VTCN1
219076_s_at	-1.204101853	-0.070840145	-5.517528204	1.20E-05	0.00104215	3.345731186	PXMP2
205659_at	1.203037508	0.146036156	7.789975991	5.67E-08	2.96E-05	8.471062664	HDAC9
219489_s_at	1.20008122	0.065587911	4.555712764	0.000133351	0.004243245	1.026907981	NXN
209309_at	-1.19736671	-0.028146102	-2.204861689	0.037468356	0.12574296	-4.245588261	AZGP1
202669_s_at	1.197152128	0.332726838	4.318412418	0.000242706	0.005878555	0.452933015	EFNB2
203435_s_at	-1.19696508	-0.028146463	-2.589741957	0.016195304	0.073897699	-3.49443452	MME
206632_s_at	1.195518203	0.177490212	5.124033042	3.19E-05	0.001942794	2.401710775	APOBEC3B
205047_s_at	1.195468498	0.141580346	5.925690501	4.38E-06	0.000553678	4.312033715	ASNS
206799_at	-1.194761496	0.042172313	-2.994093099	0.006367211	0.042651674	-2.636952722	SCGB1D2
205987_at	1.194744496	0.174301699	6.152873039	2.52E-06	0.000372414	4.842663302	CD1C
202086_at	1.194190613	-0.03537514	4.583942307	0.00012418	0.004106856	1.095273524	MX1
204017_at	1.191125858	0.166352254	4.507291311	0.000150687	0.004589358	0.909668672	KDELR3
210145_at	1.191003493	0.137793046	4.634854474	0.000109208	0.00375866	1.218589086	PLA2G4A
213923_at	1.189345104	0.056316457	4.583334726	0.000124371	0.004106856	1.093802009	RAP2B
205978_at	-1.189141952	-0.261526527	-3.160868733	0.004279604	0.034182346	-2.267175043	KL
209555_s_at	1.188977011	0.319794765	3.375526466	0.002545148	0.025406939	-1.780175499	CD36
208851_s_at	-1.187444475	0.041787389	-3.319003308	0.002920745	0.026829802	-1.909499754	THY1
209310_s_at	1.186333678	0.062752836	5.004917901	4.30E-05	0.002315883	2.114243393	CASP4
217757_at	1.186161211	-0.103072198	3.226060492	0.003658119	0.03091049	-2.120495777	A2M
205668_at	1.185066213	-0.010630145	4.2392802	0.000296299	0.006724539	0.262012078	LY75
212067_s_at	1.180145751	-0.046580861	3.509603079	0.001832415	0.02075194	-1.470643189	C1R
212531_at	1.180090762	-0.007204615	3.346493244	0.0027318	0.026224296	-1.846694507	LCN2
204070_at	1.177866675	-0.201149548	4.001791695	0.000538488	0.009750289	-0.308486951	RARRES3
212558_at	1.177766538	-0.072538737	5.446934948	1.42E-05	0.001176302	3.17714586	SPRY1
205592_at	-1.177445066	-0.007973368	-4.132267507	0.000387949	0.008011579	0.00441422	SLC4A1
214763_at	-1.175214364	0.077239798	-4.044213058	0.000484084	0.009086374	-0.206915713	ACOT11
217764_s_at	1.173460267	-0.000810764	4.936043079	5.11E-05	0.00256018	1.94777429	RAB31
218854_at	1.172625928	0.06149551	5.472177759	1.34E-05	0.001142416	3.237472567	DSE
218983_at	1.172349802	0.046475549	6.349386479	1.57E-06	0.000270229	5.296938538	C1RL
212428_at	1.169604159	0.152747704	3.897372254	0.000699546	0.011500695	-0.557735876	KIAA0368
206026_s_at	1.169305754	0.316149304	3.786885533	0.000921851	0.013673395	-0.820097436	TNFAIP6
204955_at	1.167186346	0.136313943	4.007009006	0.000531484	0.00966945	-0.296004015	SRPX
214910_s_at	-1.166753439	-0.033676311	-2.838642826	0.009165876	0.052904053	-2.973712643	APOM
201641_at	1.16619317	-0.166343847	3.091193625	0.005056094	0.037461717	-2.42265346	BST2
206666_at	1.16446875	0.412284985	3.558915099	0.001622779	0.019337729	-1.355902181	GZMK
222124_at	-1.163956538	0.278701584	-4.149032987	0.00037192	0.007804106	0.044720167	HIF3A
200900_s_at	1.161653153	0.313406423	4.114487496	0.000405697	0.008224041	-0.038307846	M6PR
221188_s_at	-1.161268287	-0.034219137	-3.80000673	0.00089218	0.013388167	-0.789021504	CIDEB
208692_at	1.160828098	-0.248963764	4.023437231	0.000510012	0.00937563	-0.256680991	RPS3
211654_x_at	1.159207965	0.117356756	4.255155814	0.000284677	0.006566407	0.300288311	HLA-DQB1
201850_at	1.159197782	-0.161074844	3.496227032	0.001893701	0.02112192	-1.501687493	CAPG
212320_at	1.158667975	0.019088434	6.1420409	2.59E-06	0.000373508	4.817492125	TUBB
213033_s_at	1.15616023	0.099839461	3.799619513	0.000893042	0.013388167	-0.789938909	NFIB
207007_at	-1.1561585	0.330488999	-3.680689026	0.001200558	0.016335428	-1.070713316	NR1I3
205917_at	1.154736509	0.268850931	5.213797237	2.55E-05	0.001718722	2.617901528	ZNF264
202638_s_at	1.152950587	-0.000192452	4.407378531	0.000193908	0.005154985	0.667920016	ICAM1
214697_s_at	1.152731584	0.132293258	5.35328363	1.80E-05	0.001359646	2.952928686	PTBP3
207306_at	-1.152027476	-0.139303552	-4.476499415	0.000162866	0.004676515	0.83513757	TCF15
200782_at	1.151449618	-0.145292818	5.09733679	3.41E-05	0.002037665	2.337337038	ANXA5
204027_s_at	-1.146350975	-0.261373737	-4.979068884	4.59E-05	0.002409228	2.051785656	METTL1
206213_at	-1.145645815	-0.106593842	-4.765713027	7.85E-05	0.003107727	1.535548399	WNT10B
202431_s_at	1.145121327	0.122225026	4.771569949	7.74E-05	0.003097757	1.54973192	MYC
206595_at	1.144706542	0.054693871	3.459396789	0.002072972	0.022202344	-1.586984187	CST6
217138_x_at	1.143815584	0.435254133	2.264459724	0.03302735	0.116471671	-4.134123626	IGLC1
219179_at	1.142370684	0.02652202	3.934952103	0.000636732	0.010873589	-0.46816655	DACT1
202283_at	1.14189786	0.004621608	2.658240108	0.013873112	0.066773994	-3.353594385	SERPINF1
200728_at	1.141027149	0.065659741	3.241212155	0.003526694	0.030206795	-2.086245687	ACTR2
204934_s_at	-1.140395165	-0.039798324	-2.413619335	0.023936257	0.095228965	-3.847085729	HPN
200986_at	1.139597321	0.177845107	4.720544862	8.80E-05	0.003285621	1.426154132	SERPING1
217966_s_at	1.13913539	0.048342908	4.914006087	5.40E-05	0.002648178	1.894479555	FAM129A
211276_at	-1.139050765	-0.0426668	-3.678658049	0.001206625	0.016335428	-1.075489829	TCEAL2
219250_s_at	1.137511369	-0.054139391	3.331222555	0.002835243	0.026617145	-1.881604572	FLRT3
203851_at	1.1364769	-0.008055628	3.30108133	0.003050693	0.027619115	-1.950349906	IGFBP6
220801_s_at	-1.136176673	-0.625034341	-2.751161737	0.011219595	0.059377258	-3.15948373	HAO2
208858_s_at	1.13549026	-0.299874806	5.426548347	1.50E-05	0.001213473	3.12839022	ESYT1
203068_at	-1.134839514	0.084181447	-5.062744168	3.72E-05	0.002120749	2.253874289	KLHL21
221605_s_at	-1.133994279	-0.247743813	-3.014434134	0.006068081	0.041503226	-2.592299512	PIPOX
221701_s_at	-1.133207835	-0.188996648	-4.257578377	0.000282944	0.006550513	0.306130369	STRA6
52940_at	-1.130946547	0.20670342	-2.900877384	0.007927811	0.048045346	-2.839873098	SIGIRR
206457_s_at	-1.130049597	-0.196721077	-2.255660922	0.03365136	0.117817316	-4.150699233	DIO1
216696_s_at	-1.128849881	-0.121406111	-2.478860759	0.020737567	0.08639276	-3.718107881	PRODH2
203302_at	1.128703369	-0.017378352	4.791047755	7.37E-05	0.003040182	1.596897476	DCK
207655_s_at	1.123715769	0.004033659	4.431151206	0.000182616	0.004970638	0.725415386	BLNK
212787_at	1.123600957	0.07511567	5.923935902	4.40E-06	0.000553678	4.307913998	YLPM1
201831_s_at	1.123274701	0.126186771	2.7892205	0.010277655	0.056662575	-3.079012807	USO1
203913_s_at	-1.122130541	0.060984398	-2.221419936	0.036183104	0.122809193	-4.214811504	HPGD
89977_at	-1.121664945	-0.040446776	-3.76705323	0.000968552	0.014142023	-0.86702334	ACSM5
209822_s_at	1.121394226	-0.104405059	3.630600353	0.001359283	0.017475696	-1.188320737	VLDLR
202651_at	1.1211807	0.28566363	3.9173981	0.000665347	0.011131703	-0.510025059	LPGAT1
201005_at	1.119640349	0.038392201	3.466080924	0.002039251	0.022027045	-1.571524291	CD9
212724_at	1.119470072	-0.225507415	3.482855909	0.001956963	0.021521444	-1.532685441	RND3
211529_x_at	1.118671026	0.158266354	6.145945486	2.57E-06	0.000373508	4.826566943	HLA-G
201020_at	1.118369043	0.265888012	5.545395339	1.12E-05	0.001013248	3.41217402	YWHAH
219551_at	-1.117455707	0.076080703	-3.487208394	0.001936147	0.021367434	-1.522599044	EAF2
204825_at	1.117217496	0.003407792	5.618800979	9.31E-06	0.000941999	3.586887867	MELK
202720_at	1.117179382	-0.087530532	4.399683312	0.00019771	0.005211904	0.649312685	TES
219739_at	-1.116898021	-0.290504619	-3.704217158	0.001132427	0.015643899	-1.015332514	RNF186
213710_s_at	-1.111394986	0.390755259	-2.268364298	0.032753828	0.115965675	-4.126754908	CALM1
210637_at	-1.11007042	0.068547181	-4.752066845	8.13E-05	0.003166541	1.502500338	TACR1
205883_at	-1.108567724	0.555430083	-2.531661637	0.018444096	0.080448834	-3.612279915	ZBTB16
218952_at	-1.107445654	0.039636012	-2.677404827	0.013281659	0.065090069	-3.313841596	PCSK1N
203543_s_at	-1.107359976	0.32380812	-1.98535681	0.058847949	0.167595114	-4.638894345	KLF9
207339_s_at	1.107137541	0.213194704	3.898637675	0.000697335	0.011498238	-0.554722409	LTB
202391_at	1.105374496	0.001968657	2.27082307	0.032582648	0.115526157	-4.122110593	BASP1
221771_s_at	1.105331217	0.162364209	3.66902172	0.001235821	0.016567398	-1.098143987	MPHOSPH8
209493_at	-1.105202161	0.344309231	-2.391519781	0.02511917	0.098008503	-3.890314231	PDZD2
209949_at	1.104625638	0.012920205	3.750890375	0.001008327	0.014526396	-0.905226341	NCF2
219703_at	1.103913974	-0.101970123	5.292993801	2.09E-05	0.001507514	2.808268726	MNS1
203780_at	1.103515599	0.315818234	4.810853099	7.01E-05	0.002951047	1.644850434	MPZL2
203373_at	-1.103324343	0.180839868	-3.538732507	0.001705581	0.019844368	-1.402918665	SOCS2
216988_s_at	1.101928573	0.093329827	3.599070225	0.001469568	0.018257566	-1.262140053	PTP4A2
40420_at	1.100833924	-0.111874095	5.306303005	2.02E-05	0.001471554	2.840223099	STK10
202054_s_at	-1.10023203	-0.070316573	-3.40300633	0.002379942	0.024200574	-1.71704268	ALDH3A2
203180_at	1.098739954	0.153580546	3.876003384	0.000737955	0.011766021	-0.608595526	ALDH1A3
206878_at	-1.098343613	-0.241074276	-2.858185574	0.008758562	0.051380291	-2.931831074	DAO
218491_s_at	1.096726406	-0.345878637	4.484685461	0.000159535	0.00465545	0.854949676	THYN1
201141_at	1.095840681	-0.105975368	4.09659762	0.000424368	0.008479244	-0.081269183	GPNMB
209502_s_at	-1.093552639	0.225655698	-3.520862976	0.001782331	0.020443045	-1.44448353	BAIAP2
206539_s_at	-1.092541107	-0.018681991	-4.503632593	0.000152085	0.004620722	0.900811775	CYP4F12
200059_s_at	1.091657167	-0.096011164	5.189224746	2.71E-05	0.001779817	2.558762602	RHOA
207668_x_at	1.089230136	0.066838878	7.52980483	1.01E-07	4.24E-05	7.91957541	PDIA6
221942_s_at	1.08885314	-0.082517519	4.377782484	0.000208944	0.00541701	0.596366973	GUCY1A3
201909_at	-1.088707171	1.303804882	-1.112133259	0.277285902	0.455416688	-5.878710133	RPS4Y1
214598_at	-1.086904446	0.041307139	-4.812297314	6.98E-05	0.002951047	1.648346937	CLDN8
219118_at	1.085999258	0.162312729	3.739716392	0.001036761	0.014816943	-0.931615768	FKBP11
213425_at	1.085655741	-0.042129763	3.815898557	0.000857502	0.013010804	-0.751353031	WNT5A
216452_at	-1.083345215	0.069385692	-2.943610644	0.00717176	0.045616349	-2.747202623	TRPM3
205075_at	-1.0814644	0.116648734	-3.511341467	0.001824594	0.020700731	-1.466606048	SERPINF2
212038_s_at	1.078018295	0.506505542	2.154444694	0.0416401	0.134681967	-4.338370689	VDAC1
211552_s_at	-1.077540779	-0.241975446	-3.627294779	0.001370453	0.017511655	-1.19606774	ALDH4A1
210371_s_at	1.073682812	0.301667003	3.613491384	0.001418079	0.017919237	-1.228397773	RBBP4
205302_at	-1.073331754	0.405217784	-2.852030545	0.008884954	0.051975947	-2.945036405	IGFBP1
209305_s_at	-1.073309519	0.354181435	-2.71487021	0.012193279	0.062069479	-3.235701707	GADD45B
205364_at	-1.073130949	-0.252629509	-2.618614223	0.015175309	0.070735428	-3.435309969	ACOX2
209307_at	1.071450622	0.360272818	3.608540753	0.001435552	0.017966005	-1.239985164	SWAP70
210176_at	1.071056456	0.104511191	4.214153533	0.000315666	0.006973561	0.201461467	TLR1
219612_s_at	1.070418786	0.36892092	1.906452342	0.068844031	0.186146132	-4.773215107	FGG
218559_s_at	1.070208924	-0.079816811	4.345242835	0.000226822	0.005649199	0.517735221	MAFB
218523_at	-1.069069436	0.046226426	-4.89001377	5.74E-05	0.00268166	1.836440667	LHPP
220150_s_at	-1.067752488	-0.032599541	-4.491352078	0.000156873	0.00465545	0.87108554	FAM184A
208926_at	1.067105212	0.036209353	4.723513704	8.73E-05	0.003275803	1.433345005	NEU1
203620_s_at	1.065972137	-0.147076844	4.776347806	7.64E-05	0.003097757	1.561301984	FCHSD2
213674_x_at	1.065937981	0.380116452	2.010092717	0.055989689	0.162512965	-4.595991291	IGHD
206410_at	-1.065113725	0.05554286	-4.05031562	0.00047672	0.009049743	-0.192290592	NR0B2
220999_s_at	-1.064920183	0.16243129	-3.201469401	0.00388156	0.032085516	-2.175957223	CYFIP2
206290_s_at	-1.064355692	0.091015458	-3.557564683	0.001628194	0.019356903	-1.359050381	RGS7
210220_at	1.063101208	-0.040568301	3.600339847	0.001464963	0.018254568	-1.25917086	FZD2
209114_at	1.062181825	0.23700636	3.204006752	0.003857908	0.031974262	-2.170241934	TSPAN1
201785_at	1.061007019	0.269342335	3.244022795	0.003502822	0.030063891	-2.079885844	RNASE1
202267_at	1.059728954	0.058239279	3.957968605	0.000601048	0.010417053	-0.413232058	LAMC2
206682_at	1.058178101	0.035676041	3.535740299	0.001718203	0.01994451	-1.409882771	CLEC10A
209343_at	-1.057251634	0.054328728	-4.925965638	5.24E-05	0.002600968	1.923404541	EFHD1
207981_s_at	-1.057250181	-0.037465857	-3.218054462	0.003729463	0.031323494	-2.13856944	ESRRG
219440_at	1.056516897	-0.121287441	4.778336552	7.61E-05	0.003097757	1.566117846	RAI2
221221_s_at	-1.055949041	0.266155627	-2.359959812	0.026901969	0.102076174	-3.951633607	KLHL3
203493_s_at	1.055777811	0.103758395	3.377629833	0.002532119	0.025330584	-1.775349055	CEP57
203185_at	1.05574238	0.227307328	3.384327043	0.002491062	0.025026294	-1.759974918	RASSF2
213695_at	-1.05538603	0.069960294	-3.715537201	0.001101015	0.01541912	-0.988657158	PON3
217823_s_at	1.054287889	0.085734962	4.72869211	8.62E-05	0.003247809	1.445887542	UBE2J1
AFFX-HUMGAPDH/M33197_5_at	1.05369884	0.339749419	1.865354815	0.074616672	0.195712793	-4.841610591	GAPDH
205777_at	-1.053481923	0.069273972	-4.553049957	0.00013425	0.004243245	1.020459774	DUSP9
217979_at	1.053392305	0.021143387	4.526866479	0.000143422	0.004443606	0.957059871	TSPAN13
208034_s_at	-1.052502925	-0.121507835	-3.188280437	0.004006772	0.032732408	-2.20563744	PROZ
209470_s_at	-1.052014685	0.400757853	-2.196408226	0.038140331	0.127114176	-4.261243066	GPM6A
206637_at	1.051639632	0.291566053	3.500164741	0.001875455	0.020974334	-1.492552118	P2RY14
200052_s_at	1.050804152	0.048858119	3.265013825	0.003329416	0.029255957	-2.032324946	ILF2
210619_s_at	-1.050141073	0.026192594	-4.200292573	0.000326884	0.007164744	0.16807561	HYAL1
204341_at	1.049994388	0.170022515	5.721908084	7.22E-06	0.00078773	3.83150737	TRIM16
207540_s_at	1.049415735	0.023522524	5.756747405	6.63E-06	0.000740119	3.913944575	SYK
205713_s_at	1.047597005	0.303715091	3.5306659	0.001739819	0.020083941	-1.421689175	COMP
204361_s_at	1.04755332	0.352839239	3.500583585	0.001873524	0.020974334	-1.491580234	SKAP2
203741_s_at	1.046796822	0.073568175	4.218555858	0.000312184	0.006921008	0.212067513	ADCY7
209757_s_at	-1.046239284	0.187740396	-2.723779603	0.011947121	0.061439538	-3.217037999	MYCN
218780_at	-1.046224163	-0.087413755	-3.917669645	0.000664895	0.011131703	-0.509377803	HOOK2
219373_at	-1.045260037	0.0072607	-2.381579586	0.025668597	0.099217056	-3.909680456	DPM3
209909_s_at	1.044951452	0.230210374	4.329029479	0.000236292	0.005792295	0.478572095	TGFB2
202157_s_at	1.044834917	0.140347514	3.494103222	0.001903614	0.021212007	-1.506613414	CELF2
215240_at	1.044168615	0.146925931	4.855631817	6.26E-05	0.00280521	1.7532435	ITGB3
204983_s_at	1.044102425	0.124106854	4.339306238	0.000230245	0.005698452	0.503394143	GPC4
214022_s_at	1.043573658	0.005441671	2.499257436	0.019821903	0.084114049	-3.677377471	IFITM1
208754_s_at	1.042310216	0.083971602	4.84721485	6.39E-05	0.002834242	1.732872107	NAP1L1
201136_at	1.040326392	0.132192209	4.030627972	0.000500886	0.009283776	-0.239461132	PLP2
218613_at	1.039639323	0.204093504	5.312250078	1.99E-05	0.001470621	2.854497933	PSD3
201161_s_at	1.039340562	0.069810437	5.18611877	2.73E-05	0.001784359	2.551285069	YBX3
206314_at	1.038410582	0.222562605	2.942945517	0.007182982	0.045616349	-2.748649676	ZKSCAN7
208816_x_at	1.038296637	0.237950854	5.812155085	5.78E-06	0.000678281	4.044814164	ANXA2P2
212190_at	1.038056812	0.024830885	4.156943175	0.000364588	0.007740863	0.063744135	SERPINE2
205614_x_at	-1.036124296	0.204387854	-4.69879694	9.29E-05	0.003409963	1.373476585	MST1
219024_at	1.036105228	0.184566306	4.903595371	5.55E-05	0.002672822	1.869297281	PLEKHA1
208981_at	1.035873482	0.124052452	3.603896671	0.001452135	0.018130738	-1.250851233	PECAM1
206834_at	1.035747237	0.376132278	1.981429885	0.059313382	0.168538115	-4.645670931	HBD
216107_at	-1.035624202	-0.014479583	-3.298677667	0.003068542	0.027685517	-1.955822827	PP13
201105_at	1.035518886	0.092514819	2.03696355	0.053024788	0.156849372	-4.54896494	LGALS1
205625_s_at	-1.034586285	-0.073130402	-2.242527089	0.034602782	0.119613144	-4.175364965	CALB1
205798_at	1.034405156	-0.106924828	3.565691619	0.001595869	0.019130411	-1.340099206	IL7R
40016_g_at	-1.034334077	0.200508809	-3.245446843	0.003490787	0.030030661	-2.076662779	MAST4
205399_at	1.033925219	0.146330557	4.612669164	0.000115496	0.003885382	1.164851456	DCLK1
214844_s_at	1.03367723	0.07843484	3.809433869	0.000871446	0.013142909	-0.766680318	DOK5
216481_at	-1.033630569	-0.075493552	-4.892769916	5.70E-05	0.002679254	1.843108724	GRIP2
220094_s_at	-1.033358851	-0.118169789	-3.36172017	0.002632308	0.025784698	-1.811831297	MCUR1
211864_s_at	1.030880561	0.22116716	6.31207024	1.72E-06	0.000283856	5.211028065	MYOF
206263_at	-1.030811151	0.110137691	-2.938130697	0.007264719	0.045758484	-2.759120441	FMO4
218842_at	1.030767273	0.380812548	4.074182825	0.000448969	0.008667168	-0.135060383	RPAP3
208675_s_at	1.029785185	0.109563905	3.433726748	0.002207601	0.023142696	-1.646271979	DDOST
204220_at	1.029745212	0.089921331	3.090444276	0.00506514	0.037466633	-2.424318081	GMFG
218391_at	1.027965648	-0.069010074	3.261237682	0.003359985	0.029407592	-2.040888962	SNF8
206610_s_at	-1.027898962	0.04363019	-5.639699649	8.84E-06	0.000909291	3.636545559	F11
221776_s_at	1.026805093	0.171753287	4.894811961	5.67E-05	0.002679254	1.848049001	BRD7
214321_at	1.025586288	0.081556224	3.070396568	0.005313008	0.038470554	-2.468791412	NOV
201201_at	1.025003785	-0.202247387	4.453554534	0.000172576	0.00481252	0.779614425	CSTB
201964_at	1.024346133	0.069352697	3.553353548	0.001645195	0.019475384	-1.368865593	SETX
208877_at	1.023825901	0.113964122	3.98835657	0.000556949	0.009941109	-0.340619685	PAK2
209606_at	1.023095877	-0.066181147	3.142053407	0.004477152	0.034888045	-2.309295548	CYTIP
217741_s_at	-1.02308181	0.186486412	-2.807420582	0.009854141	0.055319373	-3.04033932	ZFAND5
219599_at	-1.022162291	0.118109743	-1.845419005	0.077565466	0.200265733	-4.874393112	EIF4B
209879_at	1.021749345	0.050553379	3.9079835	0.000681214	0.011276882	-0.532460634	SELPLG
202112_at	1.019369601	0.158823513	3.628241157	0.001367246	0.017488482	-1.193849979	VWF
222043_at	1.018442875	-0.047646565	4.257698552	0.000282858	0.006550513	0.306420183	CLU
203485_at	1.018046583	0.064858977	3.330793951	0.002838201	0.026617145	-1.882583616	RTN1
33304_at	1.018021414	0.097139166	4.16797468	0.000354602	0.00758014	0.090282218	ISG20
205237_at	1.017569207	0.141758783	4.706157163	9.12E-05	0.003369228	1.391304707	FCN1
204817_at	-1.016465939	0.01411887	-3.155631297	0.004333733	0.034265708	-2.278909518	ESPL1
203882_at	1.015989833	-0.1365912	5.574054277	1.04E-05	0.000995947	3.480439027	IRF9
205657_at	-1.015688684	0.07303144	-5.332116702	1.90E-05	0.001416217	2.902167533	HAAO
203132_at	1.015563387	0.044679961	5.078598829	3.57E-05	0.002105612	2.292133892	RB1
219496_at	-1.014927974	0.28465765	-2.794179006	0.010160594	0.056369221	-3.068488589	SOWAHC
209967_s_at	-1.013466021	0.058981294	-4.396943244	0.000199082	0.00521677	0.642687582	CREM
204099_at	1.013144946	-0.083243451	3.248365743	0.003466243	0.029934213	-2.070054796	SMARCD3
206010_at	1.012837495	-0.100667168	2.604370053	0.015670766	0.072146569	-3.464523429	HABP2
201841_s_at	1.012353372	-0.02979597	2.691972925	0.012848016	0.06407667	-3.28352409	HSPB1
205675_at	-1.012187058	-0.148303817	-2.367479737	0.026466922	0.101145402	-3.937067449	MTTP
217820_s_at	1.010430114	0.203348883	4.521767702	0.00014528	0.004479045	0.944715135	ENAH
210889_s_at	1.008812423	0.132692469	4.808251521	7.05E-05	0.002951047	1.63855182	FCGR2B
206617_s_at	-1.008114627	0.03983465	-3.773287372	0.000953626	0.014028255	-0.852278358	RENBP
217986_s_at	1.008067087	0.129073703	6.770335482	5.80E-07	0.000131723	6.253929066	BAZ1A
213539_at	1.006450624	0.233634889	3.410514757	0.002336648	0.023918066	-1.699764078	CD3D
205476_at	1.006104574	0.319105316	2.928096102	0.007437929	0.046364199	-2.780917903	CCL20
217946_s_at	1.004616101	-0.188652061	4.30396886	0.00025171	0.006006008	0.418061692	SAE1
205079_s_at	-1.003974232	0.241096529	-2.702277333	0.012549372	0.063368016	-3.262028431	MPDZ
215424_s_at	1.003885745	0.174366191	4.628920042	0.000110856	0.003786949	1.204214382	SNW1
214357_at	-1.001675452	0.077687738	-3.845552989	0.000796308	0.012456387	-0.680975733	C1orf105
44065_at	-1.00066189	-0.033954929	-5.545805213	1.12E-05	0.001013248	3.413150804	RITA1
220421_at	-0.999909024	0.000625025	-4.485492598	0.00015921	0.00465545	0.856903215	BTNL8
204476_s_at	-0.99940733	-0.129226442	-3.101158547	0.004937266	0.036986756	-2.400501637	PC
206755_at	-0.999255286	0.294868074	-2.194833911	0.038266673	0.127399897	-4.264154187	CYP2B6
220351_at	0.999222643	-0.054044702	4.486146291	0.000158948	0.00465545	0.858485381	ACKR4
201792_at	0.999134638	0.009631779	3.711082467	0.001113273	0.015504266	-0.999156914	AEBP1
202718_at	0.998868307	0.298834669	2.69967458	0.012624182	0.063617766	-3.267461929	IGFBP2
211048_s_at	0.998809546	0.053646682	5.581282072	1.02E-05	0.000993468	3.497644785	PDIA4
205044_at	0.997913824	0.105847637	4.769498973	7.78E-05	0.003097757	1.544716751	GABRP
212708_at	0.997549082	0.118642111	4.540943092	0.000138416	0.004309777	0.991143258	MSL1
210279_at	0.997424099	0.165249702	4.802093917	7.16E-05	0.002986201	1.623643355	GPR18
204110_at	-0.997012448	0.203660729	-2.98499593	0.006505513	0.043129421	-2.65688083	HNMT
203980_at	0.996135153	0.292456934	2.58944241	0.016206215	0.073920603	-3.495046068	FABP4
203324_s_at	0.995602786	0.120910486	3.472901302	0.002005395	0.021845769	-1.555739978	CAV2
220727_at	-0.995400567	-0.082462513	-4.576540673	0.000126522	0.004122817	1.077347576	KCNK10
202984_s_at	0.993582817	0.228889282	2.39981231	0.024669124	0.09706649	-3.874121169	BAG5
203917_at	0.993294107	-0.161068198	3.568833604	0.001583541	0.019032828	-1.332769221	CXADR
217974_at	-0.992007275	-0.205060217	-2.681656993	0.013153684	0.064804379	-3.305001278	TM7SF3
48808_at	-0.991226726	0.164524463	-2.496107071	0.019960837	0.084332855	-3.683680932	DHFR
209471_s_at	0.990990489	0.055871034	3.371376479	0.002571048	0.02551615	-1.78969529	FNTA
206893_at	-0.990869955	0.124550672	-3.037330533	0.00574748	0.040184005	-2.541882771	SALL1
213713_s_at	-0.990657625	-0.063836086	-2.958307449	0.006928025	0.044833859	-2.715191139	GLB1L2
205943_at	0.990396671	0.250101858	4.636977675	0.000108625	0.003754888	1.223732051	TDO2
218009_s_at	0.989274901	0.042214023	5.483554407	1.30E-05	0.001125933	3.26464536	PRC1
201818_at	0.988793012	0.027184863	4.401379439	0.000196866	0.005201823	0.653413812	LPCAT1
219573_at	0.98445921	0.144007547	3.498181324	0.001884624	0.021039375	-1.497153966	LRRC16A
201083_s_at	0.984331156	0.391297903	3.678967801	0.001205698	0.016335428	-1.074761385	BCLAF1
203790_s_at	-0.983753633	-0.236254816	-1.756936066	0.091901866	0.224660942	-5.016705279	HRSP12
210517_s_at	0.9836958	-0.063880367	3.318693415	0.002922946	0.026830376	-1.91020675	AKAP12
34031_i_at	0.983044495	0.370380768	2.878072319	0.008361773	0.049715747	-2.88907388	KRIT1
201568_at	-0.981999129	-0.204175634	-5.454308191	1.40E-05	0.001176302	3.194771797	UQCRQ
220740_s_at	-0.979921791	0.210762477	-3.424401442	0.002258589	0.023422123	-1.667775874	SLC12A6
212311_at	0.979077081	-0.056312389	3.237819585	0.003555718	0.030265058	-2.093919635	SEL1L3
200736_s_at	0.978425834	-0.169854554	3.042260046	0.005680613	0.039888263	-2.531007189	GPX1
207378_at	-0.978407326	-0.012447583	-2.818148171	0.009612314	0.054512916	-3.01748712	TREH
213861_s_at	-0.977979913	0.07082944	-2.381375131	0.025680013	0.099217056	-3.910078281	METTL21B
209008_x_at	0.977860688	-0.007945562	3.965764303	0.000589416	0.010316592	-0.394613118	KRT8
201037_at	0.977030444	-0.14032856	4.574686992	0.000127115	0.004122817	1.072858254	PFKP
205892_s_at	-0.976726912	0.256227423	-1.796488232	0.085234322	0.213221746	-4.953741598	FABP1
220629_at	-0.976317195	-0.047742311	-6.087235739	2.96E-06	0.000412301	4.689935661	KCNQ1DN
209448_at	0.973936532	0.089673847	4.835956755	6.58E-05	0.002869348	1.7056221	HTATIP2
219541_at	-0.973570098	0.036503504	-2.815158191	0.009679144	0.054680283	-3.023860681	LIME1
201892_s_at	0.973431366	0.182685242	4.95909028	4.83E-05	0.00246991	2.003496464	IMPDH2
201399_s_at	0.972398924	-0.042605106	4.994663083	4.41E-05	0.002346106	2.089468033	TRAM1
209681_at	-0.971429256	0.010093592	-2.663962971	0.013693953	0.066334861	-3.34173928	SLC19A2
205355_at	-0.971253243	-0.029123762	-2.569495244	0.016948435	0.076128482	-3.535682622	ACADSB
204288_s_at	0.970944456	-0.003011475	4.791732801	7.35E-05	0.003040182	1.598556218	SORBS2
213530_at	0.970581862	0.106742732	3.617037797	0.00140569	0.017814635	-1.220094511	RAB3GAP1
212224_at	0.969928434	0.186812387	2.398608639	0.024733985	0.097088266	-3.87647369	ALDH1A1
204688_at	0.969564733	-0.28581102	2.682609724	0.01312517	0.064804379	-3.303019538	SGCE
206059_at	-0.969560527	0.437806984	-2.309695911	0.029982538	0.109271243	-4.04826551	ZNF91
219379_x_at	-0.968182818	0.013326309	-4.703809553	9.18E-05	0.003377	1.385618294	ZNF358
204464_s_at	0.967809152	0.145870342	3.019141131	0.006000804	0.041215549	-2.581948156	EDNRA
222291_at	-0.967732475	0.020272362	-3.500727413	0.001872861	0.020974334	-1.491246488	FAM149A
210137_s_at	0.967194822	-0.084496442	5.363484214	1.75E-05	0.001341705	2.977380353	DCTD
206813_at	-0.967184231	-0.06494459	-3.957134044	0.000602306	0.010424469	-0.415224918	CTF1
219938_s_at	0.966054759	-0.000449529	5.464308549	1.36E-05	0.00115708	3.218671424	PSTPIP2
203145_at	-0.965693634	-0.02015067	-2.944057958	0.007164222	0.045609669	-2.746229365	SPAG5
211843_x_at	-0.96344939	0.154770773	-3.573910597	0.001563817	0.018889589	-1.320921282	CYP3A7-CYP3AP1
202440_s_at	0.962980067	-0.035659695	4.086765966	0.000434989	0.008566838	-0.104868345	ST5
207702_s_at	-0.96265126	0.071232812	-4.179977517	0.000344045	0.00744323	0.119166507	MAGI2
209087_x_at	0.961734711	-0.028129568	3.820355265	0.000848018	0.012923477	-0.740783345	MCAM
203961_at	-0.961178234	0.192524727	-2.999809806	0.006281746	0.042355371	-2.624416381	NEBL
210074_at	-0.960299907	-0.05680936	-2.228504774	0.035645495	0.121859132	-4.201597572	CTSV
206535_at	-0.958317759	-0.302122665	-1.842453295	0.078012661	0.20093613	-4.879247656	SLC2A2
202763_at	0.957918188	0.130648024	6.431221348	1.29E-06	0.00024063	5.48474567	CASP3
204466_s_at	0.95698901	0.064894254	2.347538359	0.027634989	0.103790434	-3.975632309	SNCA
44790_s_at	0.95693359	0.087005103	5.083825523	3.53E-05	0.002095251	2.304744261	KIAA0226L
222062_at	0.956251211	0.107868428	3.439281436	0.002177765	0.022935786	-1.633454369	IL27RA
201456_s_at	0.95579098	0.054268999	4.134786777	0.000385497	0.008004654	0.010469486	BUB3
214710_s_at	0.955373359	-0.049311381	4.832483867	6.64E-05	0.002880985	1.69721553	CCNB1
208091_s_at	0.955059563	0.016090309	4.336954966	0.000231615	0.005709829	0.497714576	VOPP1
202411_at	0.954785717	0.301769638	2.81770774	0.009622131	0.054512916	-3.018426165	IFI27
203927_at	0.954054179	0.033211847	4.444476811	0.000176576	0.004860743	0.75765152	NFKBIE
212906_at	-0.953953985	0.012207511	-5.066986336	3.68E-05	0.002120749	2.264112321	GRAMD1B
203320_at	0.953523675	0.120048337	5.037997224	3.96E-05	0.002187634	2.194135109	SH2B3
216194_s_at	0.953377345	-0.048461557	3.714746961	0.001103179	0.015432213	-0.99051996	TBCB
206082_at	0.953263829	0.142749809	4.221184832	0.000310123	0.00688993	0.21840178	HCP5
219508_at	0.952122022	-0.105957842	4.283056879	0.00026534	0.006223342	0.36759142	GCNT3
203910_at	0.951795127	-0.053614283	3.546462827	0.001673389	0.019642362	-1.384919311	ARHGAP29
206119_at	-0.950589442	-0.244497091	-2.33892914	0.028153745	0.104953415	-3.992220236	BHMT
201853_s_at	0.95043356	-0.102283045	5.66759261	8.25E-06	0.000872996	3.702763047	CDC25B
205175_s_at	-0.949776856	-0.095305801	-3.23446081	0.003584681	0.030440345	-2.101514249	KHK
208863_s_at	0.94964779	0.175673453	3.015630572	0.006050912	0.041436414	-2.589669027	SRSF1
201563_at	-0.948589151	-0.301707749	-2.97563157	0.006650876	0.043762557	-2.677366673	SORD
210513_s_at	-0.947307368	0.092862147	-4.845909351	6.41E-05	0.002834242	1.729712303	VEGFA
207211_at	-0.947214305	0.300927827	-3.793544016	0.000906675	0.013521832	-0.804330535	USP2
201649_at	0.94452434	-0.048874733	3.900857478	0.000693472	0.011449591	-0.549435735	UBE2L6
211651_s_at	0.944128184	0.219281871	3.964691565	0.000591003	0.010316592	-0.397175577	LAMB1
217240_at	-0.943396932	0.039678213	-4.582079331	0.000124766	0.004109075	1.090761548	SIRPB1
211966_at	0.943390879	0.236024426	2.757817204	0.011049194	0.058822776	-3.145451074	COL4A2
204805_s_at	0.943066848	-0.035900717	2.683877132	0.013087328	0.064804379	-3.300382683	H1FX
221350_at	-0.940543811	-0.139564298	-5.06592347	3.69E-05	0.002120749	2.261547276	HOXC8
201075_s_at	0.940374476	0.271976441	3.59549084	0.001482629	0.018365282	-1.270509455	SMARCC1
202450_s_at	0.940338228	0.029400001	2.699866363	0.012618655	0.063615464	-3.267061656	CTSK
205151_s_at	0.940161706	0.05307202	3.88513843	0.000721287	0.011687695	-0.58685991	TRIL
217118_s_at	0.938844467	0.041301252	4.047098683	0.000480588	0.009081956	-0.200000567	KIAA0930
209417_s_at	0.938482331	-0.085521452	3.140129109	0.004497844	0.034974799	-2.313597807	IFI35
219799_s_at	0.93785728	0.150159968	5.440269891	1.45E-05	0.001188124	3.161209386	DHRS9
205870_at	-0.937813691	0.043845104	-3.247875891	0.00347035	0.029939823	-2.071163904	BDKRB2
220005_at	0.937129929	0.16854968	4.58706649	0.000123205	0.004089885	1.102840117	P2RY13
219737_s_at	-0.937039494	0.061734302	-3.811189228	0.000867638	0.01313283	-0.762519035	PCDH9
219188_s_at	-0.937018888	-0.075265829	-2.912659284	0.0077121	0.047275477	-2.81438447	MACROD1
201195_s_at	-0.936801823	0.066349142	-2.681426588	0.013160589	0.064804379	-3.305480482	SLC7A5
205896_at	-0.935831541	0.069621046	-2.515219631	0.019131664	0.08253572	-3.645369865	SLC22A4
213160_at	0.935708615	0.051398528	4.89664216	5.65E-05	0.002679254	1.852476673	DOCK2
219987_at	-0.934044792	-0.104544745	-4.123479536	0.000396622	0.008118786	-0.016704644	ERVMER34-1
216736_at	-0.933351088	0.043551615	-5.001954859	4.33E-05	0.002323212	2.107085161	TM6SF2
205110_s_at	0.931879815	-0.242956129	2.877657566	0.008369871	0.049715747	-2.889967023	FGF13
202351_at	0.931771185	-0.030970195	5.128782902	3.15E-05	0.001939223	2.413160758	ITGAV
211750_x_at	0.931224038	0.100533057	3.511503937	0.001823865	0.020700731	-1.466228708	TUBA1C
201554_x_at	0.930359965	0.323729502	3.551550591	0.001652527	0.019543738	-1.373066889	GYG1
213102_at	0.929013965	0.092452847	4.188186895	0.000337005	0.007316151	0.138927577	ACTR3
204215_at	0.927436531	-0.105725819	4.743200703	8.31E-05	0.003169219	1.481027436	TMEM243
212338_at	0.926110558	0.275984566	4.237031963	0.000297983	0.006748134	0.256592722	MYO1D
205451_at	-0.925962131	-0.158417871	-3.663893729	0.00125164	0.016642946	-1.110193438	FOXO4
217235_x_at	0.925498568	0.216972815	2.990678202	0.006418794	0.042796506	-2.64443642	IGLL5
221920_s_at	0.924732581	0.131732919	3.23874824	0.00354775	0.030242644	-2.091819322	SLC25A37
204284_at	0.924556351	-0.074586465	4.784274973	7.49E-05	0.003072301	1.580497757	PPP1R3C
211799_x_at	0.923482723	0.193386016	4.230673635	0.000302796	0.006833606	0.241267623	HLA-C
211465_x_at	-0.922641147	0.107434039	-3.158619276	0.004302771	0.034258361	-2.272215874	FUT6
215712_s_at	-0.92192742	-0.141159573	-4.774028296	7.69E-05	0.003097757	1.555685092	IGFALS
215719_x_at	0.921800456	0.261113143	4.217778086	0.000312797	0.006922354	0.210193624	FAS
202921_s_at	-0.921751997	0.083314316	-2.50826833	0.01942946	0.083293769	-3.659322911	ANK2
203087_s_at	0.920346798	0.173484421	5.529374144	1.16E-05	0.001033536	3.373982734	KIF2A
218789_s_at	-0.920160312	0.097568787	-3.649847721	0.001295993	0.016998062	-1.143176303	C11orf71
208631_s_at	0.919176604	0.057904085	2.553262606	0.017575735	0.078007364	-3.568624195	HADHA
220605_s_at	-0.91917135	-0.199764746	-4.558866068	0.000132294	0.004224134	1.03454409	SIRT2
218986_s_at	0.918848081	-0.040982159	4.175716076	0.000347757	0.00747428	0.108910421	DDX60
221276_s_at	0.918404495	0.015067347	5.853723944	5.22E-06	0.000633098	4.142801472	SYNC
218197_s_at	0.918318928	0.198009729	3.108340517	0.004853295	0.036686229	-2.384518463	OXR1
219729_at	-0.917510466	-0.036374908	-4.303963019	0.000251714	0.006006008	0.418047591	PRRX2
203182_s_at	0.916530985	0.03034085	4.444329848	0.000176642	0.004860743	0.757295972	SRPK2
217456_x_at	0.916308794	0.037779186	5.161662116	2.90E-05	0.001858272	2.49238864	HLA-E
213789_at	-0.91624919	0.197812699	-2.095810466	0.047014622	0.145092663	-4.44447744	EBP
218247_s_at	0.915970846	0.029020147	4.061129856	0.000463941	0.008874289	-0.166365651	MEX3C
216073_at	-0.91532923	0.286236934	-2.324549649	0.02904014	0.107143685	-4.019842622	ANKRD34C
207282_s_at	-0.914742704	-0.036770046	-4.156099738	0.000365363	0.007744213	0.061715463	MYOG
203700_s_at	-0.914225639	0.324973019	-2.696986456	0.012701887	0.063727819	-3.273070823	DIO2
221517_s_at	0.913955147	-0.079894704	5.042941931	3.91E-05	0.002170211	2.206073655	MED17
204232_at	0.913886161	0.339450346	3.539778371	0.00170119	0.019844368	-1.400484112	FCER1G
203932_at	0.91292439	0.030708424	3.210835738	0.003794942	0.031661527	-2.15485149	HLA-DMB
205724_at	-0.911812512	0.085452679	-3.433447651	0.002209111	0.023142696	-1.646915834	PKP1
204963_at	0.910943016	0.06414052	3.993129466	0.00055032	0.009871171	-0.329206388	SSPN
220393_at	-0.91085696	0.277875592	-2.999261562	0.006289894	0.042357311	-2.62561909	LGSN
203923_s_at	0.909981352	0.056152333	4.496104713	0.000155002	0.00465545	0.882589399	CYBB
210165_at	-0.909753971	0.265476351	-2.837004932	0.009200818	0.053056924	-2.977216583	DNASE1
206024_at	-0.908895362	-0.076080268	-1.504039497	0.145841884	0.302194543	-5.393153654	HPD
205402_x_at	-0.90875009	0.285676918	-5.612646556	9.45E-06	0.000948673	3.572257057	PRSS2
205757_at	-0.907556696	-0.11452739	-3.329454144	0.002847465	0.026629595	-1.885643817	ENTPD5
209657_s_at	0.907022315	0.218479391	4.497316182	0.000154529	0.00465545	0.885521865	HSF2
205934_at	-0.906431846	-0.080265269	-2.27951814	0.031983816	0.114207161	-4.105661235	PLCL1
212909_at	0.904641235	-0.127564235	5.448330149	1.42E-05	0.001176302	3.180481436	LYPD1
201596_x_at	0.903152186	-0.094340054	2.405913419	0.024342767	0.096352805	-3.862186008	KRT18
205533_s_at	0.903032551	0.203193313	4.186710904	0.00033826	0.007330716	0.135374341	CDH6
207957_s_at	0.90214405	0.233059929	4.68632026	9.59E-05	0.003484597	1.343254759	PRKCB
200600_at	0.901597978	-0.014897678	5.12866147	3.15E-05	0.001939223	2.412868049	MSN
202096_s_at	0.901518425	-0.321321139	2.245776997	0.034365107	0.119218513	-4.169270093	TSPO
212768_s_at	0.901449445	-0.135629474	2.698177589	0.0126674	0.063631118	-3.270585825	OLFM4
200670_at	0.900729921	0.037835863	3.095834712	0.005000413	0.037237494	-2.412340001	XBP1
213376_at	0.900275692	0.065319262	4.828862109	6.70E-05	0.002897359	1.688448353	ZBTB1
204224_s_at	-0.900078622	-0.091439629	-2.443758164	0.022405788	0.091133817	-3.787753113	GCH1
221496_s_at	-0.899175693	0.196851039	-3.166487872	0.004222254	0.033853578	-2.254577015	TOB2
217436_x_at	0.899127633	0.053538124	5.543145862	1.12E-05	0.001013248	3.406812972	HLA-J
219549_s_at	0.898405887	0.141226031	3.59825194	0.001472544	0.018276442	-1.264053583	RTN3
204058_at	0.898370178	0.230429618	4.818810669	6.87E-05	0.002951047	1.664115589	ME1
208453_s_at	0.898162652	0.262367264	2.791108521	0.010232933	0.056558597	-3.07500664	XPNPEP1
209619_at	0.896045451	0.14973092	3.68006751	0.001202412	0.016335428	-1.072175085	CD74
206700_s_at	-0.896010158	0.952591118	-1.456731041	0.158372549	0.318419924	-5.458312322	KDM5D
210754_s_at	0.895377546	0.149145425	5.944646312	4.18E-06	0.00054193	4.356520716	LYN
203859_s_at	-0.894832671	-0.067948647	-4.362384199	0.000217222	0.005484314	0.559151933	PALM
203269_at	0.894533551	0.077141405	5.307760134	2.01E-05	0.001471554	2.843720873	NSMAF
203104_at	0.893488035	-0.186129377	3.324656612	0.00288088	0.026722044	-1.896598234	CSF1R
205238_at	0.891484837	0.176803739	2.893323816	0.008069118	0.048538489	-2.856189366	TRMT2B
202068_s_at	-0.891362757	0.342323258	-1.683021932	0.105560231	0.245518032	-5.131482107	LDLR
206818_s_at	-0.889254985	0.333681989	-3.12387783	0.004676309	0.035902984	-2.349890296	CNNM2
217838_s_at	0.889101197	0.123995026	4.416470036	0.000189509	0.005081114	0.689906148	EVL
204271_s_at	0.888095174	0.006911243	2.746733428	0.011334346	0.059732623	-3.168811166	EDNRB
221959_at	0.888044978	-0.217722462	3.295905902	0.00308925	0.027728122	-1.962132161	FAM110B
212912_at	0.888024089	0.049665931	5.841692472	5.38E-06	0.000637559	4.114458083	RPS6KA2
204639_at	0.88788925	0.165340105	3.817799758	0.000853443	0.012964899	-0.746844391	ADA
218014_at	0.88620605	-0.040870098	5.472383369	1.34E-05	0.001142416	3.237963749	NUP85
217379_at	0.885909669	-0.163569969	3.609419538	0.001432435	0.017966005	-1.237928596	RP11-209A2.1
213003_s_at	-0.885777072	0.105224154	-3.125254989	0.004660925	0.035814625	-2.346817696	SPIDR
218008_at	0.885694633	0.035789004	6.602648065	8.60E-07	0.000179905	5.875440647	TMEM248
219303_at	0.885582061	0.098156246	3.955569348	0.000604673	0.010451017	-0.41896108	RNF219
200936_at	0.885027708	0.085057899	2.841947268	0.009095763	0.052687996	-2.966640537	RPL8
219833_s_at	0.884735117	-0.055998398	7.175039879	2.27E-07	7.48E-05	7.151669943	EFHC1
214467_at	0.883871451	0.165081923	4.870350235	6.03E-05	0.002742345	1.788862407	GPR65
219298_at	-0.883351067	-0.061502427	-2.895057352	0.008036477	0.04844512	-2.852446527	ECHDC3
205419_at	0.881599894	0.142915683	3.732114312	0.001056555	0.01499734	-0.949559171	GPR183
219723_x_at	-0.88143404	0.223198764	-3.41653845	0.00230247	0.02373985	-1.685893444	AGPAT3
202075_s_at	0.881225655	0.319477057	3.239606784	0.0035404	0.030225603	-2.089877379	PLTP
218313_s_at	0.880526174	-0.091240284	3.569949739	0.001579184	0.019018067	-1.330164945	GALNT7
201930_at	0.880411852	0.034099221	4.745451748	8.26E-05	0.003169219	1.486479313	MCM6
209750_at	0.880271493	0.115206754	3.314684048	0.002951563	0.027033731	-1.919351753	NR1D2
208146_s_at	0.879513727	-0.126608002	3.528873903	0.001747515	0.020154247	-1.425857391	CPVL
213974_at	0.879034624	0.035520542	3.931316918	0.000642556	0.010927258	-0.476837621	ADAMTSL3
204859_s_at	0.878095662	0.052141452	5.233490215	2.43E-05	0.001666183	2.66527254	APAF1
202113_s_at	0.877848245	0.208816066	2.233929511	0.035238769	0.120945315	-4.191461618	SNX2
219759_at	0.877718099	0.207671011	3.012768116	0.006092066	0.041522672	-2.595961672	ERAP2
213429_at	0.87665736	0.009601693	3.86444004	0.0007596	0.012004351	-0.636094712	BICC1
202988_s_at	0.876035879	0.020467759	2.817391052	0.009629195	0.054512916	-3.019101334	RGS1
210056_at	-0.875969207	0.041225132	-3.469022221	0.002024583	0.021955711	-1.564718433	RND1
214754_at	-0.875954238	0.037349084	-4.42960741	0.000183329	0.004979242	0.721681106	TET3
203953_s_at	0.874354213	0.102461581	2.870173673	0.008517279	0.050342803	-2.906072822	CLDN3
208581_x_at	-0.874254751	-0.305341926	-2.326493225	0.028918856	0.106989057	-4.016115227	MT1X
205193_at	-0.874111541	0.205734482	-2.169581835	0.040345582	0.132009481	-4.310661914	MAFF
219158_s_at	0.873060876	0.08763327	3.770454789	0.00096038	0.014067027	-0.858978648	NAA15
219626_at	0.872260471	0.111080743	4.627200321	0.000111338	0.003786949	1.200048807	MAP7D3
221531_at	0.872243571	0.256786245	2.648481706	0.014183692	0.067646128	-3.373778291	WDR61
217791_s_at	0.871859446	-0.060136523	4.441389668	0.000177957	0.004886233	0.750182918	ALDH18A1
208612_at	0.871491533	-0.09800952	4.079849113	0.000442619	0.008637615	-0.121466298	PDIA3
210426_x_at	-0.871128298	0.198562458	-2.430708967	0.023056982	0.092730451	-3.813495527	RORA
222183_x_at	-0.870423512	0.07152445	-3.786875067	0.000921875	0.013673395	-0.820122214	MBD3
209868_s_at	0.869760727	0.085846562	3.189987289	0.003990351	0.032724664	-2.201798974	RBMS1
209200_at	0.869485777	0.189401394	2.652000001	0.01407097	0.067393002	-3.366505694	MEF2C
212624_s_at	0.869485621	-0.092212643	4.438631849	0.0001792	0.004898923	0.743511267	CHN1
218876_at	-0.869367147	-0.002268946	-3.586767469	0.001514938	0.01860024	-1.290897281	TPPP3
201739_at	-0.868598753	0.016172251	-1.976822294	0.059863631	0.169564072	-4.65361002	SGK1
202369_s_at	0.867949967	0.065599539	4.615534868	0.000114664	0.003867755	1.171792669	TRAM2
218611_at	0.867332989	-0.148443063	2.702583158	0.012540609	0.06335034	-3.261389814	IER5
202619_s_at	0.86678875	0.243058821	2.775334379	0.010612313	0.057497111	-3.108436707	PLOD2
204104_at	-0.866654328	-0.190890531	-3.489013685	0.001927577	0.021302509	-1.518414389	SNAPC2
202531_at	0.866441189	-0.005358106	2.752651962	0.011181226	0.059249167	-3.156343149	IRF1
214382_at	-0.866424089	0.125871439	-3.771768785	0.000957241	0.01404849	-0.855870613	UNC93A
205627_at	-0.864512629	-0.056340177	-5.142870015	3.04E-05	0.001918438	2.447112588	CDA
200663_at	0.864223269	0.016081941	4.22225239	0.00030929	0.00688993	0.220974081	CD63
209773_s_at	0.863975916	0.236691495	4.369077232	0.000213585	0.005437821	0.575326736	RRM2
206461_x_at	-0.863079523	-0.324060414	-2.497541893	0.019897448	0.084209418	-3.680810607	MT1H
211456_x_at	-0.862651171	-0.192435935	-2.558231632	0.017381447	0.077414717	-3.558552597	MT1HL1
218563_at	-0.862577227	-0.147914518	-3.333978618	0.002816296	0.026511284	-1.875307971	NDUFA3
217499_x_at	-0.862458656	0.090313373	-4.043918606	0.000484442	0.009086374	-0.2076213	OR7E37P
212062_at	0.861469387	-0.100264926	4.022645214	0.000511027	0.00937563	-0.258577364	ATP9A
200005_at	0.860273489	-0.139980356	3.289144663	0.003140335	0.028102303	-1.977514904	EIF3D
210705_s_at	0.860241823	-0.092055349	4.573542794	0.000127483	0.004122817	1.070087206	TRIM5
201301_s_at	0.859818356	0.006604121	3.853130644	0.000781374	0.012240557	-0.662974326	ANXA4
209043_at	0.858941637	0.109311495	6.718954624	6.54E-07	0.000141457	6.138352081	PAPSS1
205006_s_at	0.858522011	0.139092024	3.099358086	0.004958535	0.037078544	-2.404506155	NMT2
208889_s_at	-0.857800385	0.049062962	-3.968946152	0.000584732	0.010316592	-0.387011918	NCOR2
201697_s_at	0.857473	0.0947202	7.311988094	1.66E-07	6.30E-05	7.450250879	DNMT1
215005_at	-0.856983513	0.021387803	-3.728781493	0.001065349	0.015088038	-0.957423055	NECAB2
203759_at	-0.856927442	-0.033510821	-4.901856054	5.57E-05	0.002672822	1.865089796	ST3GAL4
212083_at	-0.856738691	0.306178915	-2.681865636	0.013147435	0.064804379	-3.304567321	TEX261
209282_at	0.8565148	0.188824623	5.385265509	1.66E-05	0.001294573	3.029568176	PRKD2
208383_s_at	-0.856409273	-0.409837665	-1.983126669	0.059111876	0.168184923	-4.642744	PCK1
219079_at	0.856332428	0.061313301	3.736732178	0.001044487	0.014893437	-0.938660493	CYB5R4
209821_at	0.855788527	0.113900025	4.367969688	0.000214182	0.005437821	0.572650056	IL33
205133_s_at	-0.855767074	0.078435644	-3.577688356	0.001549297	0.018819534	-1.312102315	HSPE1
218322_s_at	0.855733848	0.089628294	4.815839643	6.92E-05	0.002951047	1.656922909	ACSL5
221782_at	0.855643034	0.022436158	5.569241794	1.05E-05	0.00100024	3.468980511	DNAJC10
217811_at	0.855545759	0.159401445	2.997424335	0.006317274	0.04243531	-2.629648807	SELT
215565_at	0.85535269	0.333650562	2.463742227	0.02144143	0.088383809	-3.74817435	LOC101929272
203987_at	0.855180956	-0.065632302	3.284397288	0.003176692	0.028310463	-1.988309213	FZD6
207671_s_at	-0.85453952	-0.115507011	-4.76979606	7.77E-05	0.003097757	1.545436192	BEST1
205613_at	-0.853640071	-0.202789822	-3.338496327	0.002785505	0.026420798	-1.86498284	SYT17
219684_at	0.853522366	0.086903838	3.585442513	0.001519905	0.018616496	-1.293992736	RTP4
211963_s_at	0.853236413	-0.145593882	3.923389832	0.00065544	0.011024742	-0.495741244	ARPC5
221716_s_at	-0.852438692	0.022211454	-3.257733725	0.003388593	0.029536952	-2.048832503	ACSBG2
220945_x_at	0.852168355	0.099874329	3.359501032	0.002646585	0.025803692	-1.816915459	MANSC1
214324_at	-0.849967773	0.243716356	-2.937360648	0.007277873	0.045758484	-2.760794352	GP2
218408_at	-0.848778179	-0.13724998	-3.649817041	0.001296091	0.016998062	-1.14324831	TIMM10
219664_s_at	-0.848698026	-0.10357267	-3.465672507	0.002041296	0.022027045	-1.572469187	DECR2
221667_s_at	0.848076604	-0.116337786	2.343321092	0.027887999	0.104428113	-3.983762646	HSPB8
218236_s_at	0.847490251	-0.085590603	3.171384157	0.004172888	0.033651283	-2.243592601	PRKD3
212992_at	0.847304659	0.011365366	4.155318107	0.000366083	0.00774638	0.05983549	AHNAK2
205236_x_at	-0.846751277	0.023507726	-3.342934309	0.002755575	0.026314278	-1.854835334	SOD3
206683_at	-0.846555041	0.168242241	-2.577617062	0.016642476	0.075254603	-3.519157548	ZNF165
204407_at	0.845983866	0.1854754	3.541912309	0.001692266	0.019789895	-1.395516123	TTF2
210759_s_at	0.845193694	0.076589787	3.239852525	0.003538298	0.030225603	-2.089321503	PSMA1
203414_at	0.844915431	0.017145974	3.984107242	0.000562918	0.010033367	-0.350779095	MMD
220934_s_at	-0.844870844	0.021913974	-3.055154371	0.005509216	0.039142757	-2.502524639	TMEM223
218499_at	0.844679339	-0.024268224	2.662780135	0.013730804	0.066378005	-3.344190662	MST4
213673_x_at	-0.844394007	0.096109511	-2.979787384	0.006585986	0.043564024	-2.668278716	NENF
209383_at	-0.844331282	0.106958005	-3.427032468	0.002244088	0.023340093	-1.661710653	DDIT3
216929_x_at	-0.844154731	0.115716924	-3.106125609	0.004879044	0.036792212	-2.389449232	ABO
211928_at	0.843733697	0.125740787	3.681110584	0.001199303	0.016335428	-1.069721801	DYNC1H1
209507_at	-0.842896907	-0.054871477	-4.077851754	0.000444847	0.00864326	-0.126258501	RPA3
202459_s_at	0.842896788	0.086331623	2.971885115	0.006709898	0.043966476	-2.685554684	LPIN2
207366_at	-0.842849381	-0.186045428	-3.211999553	0.003784311	0.03161487	-2.152227388	KCNS1
205844_at	-0.842511543	0.097355924	-1.381257039	0.180143885	0.345679478	-5.558659499	VNN1
203744_at	0.842448658	0.098814843	3.665302497	0.001247274	0.016614436	-1.106883617	HMGB3
200675_at	0.842411871	0.151644218	3.544770821	0.001680384	0.019687635	-1.38885994	CD81
219979_s_at	0.841946769	0.167059201	3.563257409	0.001605485	0.019186308	-1.345776786	C11orf73
203946_s_at	-0.841536664	0.195648285	-2.125055973	0.044260704	0.140106791	-4.39179887	ARG2
214630_at	-0.841337398	-0.112606939	-4.426870824	0.000184599	0.005002922	0.715061771	CYP11B2
213921_at	-0.840942595	-0.063685071	-3.467530478	0.002032009	0.021980735	-1.568170391	SST
212865_s_at	0.83993554	0.412811553	2.497297721	0.019908222	0.084209418	-3.681299133	COL14A1
207003_at	-0.839785332	-0.208075407	-4.082522509	0.000439655	0.008609786	-0.115051581	GUCA2A
216336_x_at	-0.839682704	-0.229075158	-2.344604833	0.027810758	0.104201073	-3.981288708	MT1E
209975_at	-0.839531484	0.349084608	-1.806598153	0.083598325	0.210514105	-4.937477746	CYP2E1
214750_at	-0.838631549	0.03295557	-4.593406969	0.000121249	0.00404637	1.118196677	PLAC4
204019_s_at	-0.837951138	-0.120798141	-3.0544277	0.005518741	0.039163609	-2.504131133	SH3YL1
208659_at	0.837920904	-0.285277144	2.66368583	0.013702579	0.066334861	-3.342313694	CLIC1
201980_s_at	0.836939284	0.036306307	5.061544422	3.73E-05	0.002120749	2.250978689	RSU1
213633_at	-0.836866087	-0.066616629	-4.887857839	5.77E-05	0.00268166	1.8312246	SH3BP1
204725_s_at	0.836505408	0.154518891	5.278482905	2.17E-05	0.001548637	2.773416579	NCK1
206269_at	-0.836383445	0.110021328	-2.576994845	0.016665732	0.075304862	-3.520424554	GCM1
218392_x_at	-0.835987165	-0.048823015	-3.697526423	0.001151405	0.015824568	-1.031089912	SFXN1
208829_at	0.835050855	0.199725289	5.032566406	4.01E-05	0.002198293	2.18102176	TAPBP
208703_s_at	0.834960344	0.148828419	2.043194756	0.052357501	0.155609171	-4.537997866	APLP2
211563_s_at	0.834214117	0.218954432	2.707026349	0.012413947	0.062912039	-3.252107476	URI1
205382_s_at	0.833662518	0.158200441	2.104328994	0.04619704	0.143591889	-4.429184247	CFD
202847_at	-0.833482509	-0.317195175	-2.251731764	0.033933465	0.118309841	-4.158087929	PCK2
209735_at	-0.833419463	0.040647086	-3.246460005	0.003482248	0.030010475	-2.074369366	ABCG2
205829_at	-0.831848382	-0.014619821	-4.755406647	8.06E-05	0.003159619	1.510588794	HSD17B1
211986_at	0.831449726	0.032833321	3.642324556	0.001320379	0.01718359	-1.160829042	AHNAK
211671_s_at	0.83141831	0.200411735	3.49121776	0.001917164	0.021213905	-1.513304483	NR3C1
201031_s_at	0.831392013	0.103503572	2.53778051	0.018194144	0.079685906	-3.599934643	HNRNPH1
218451_at	0.831217438	0.106156742	3.527404237	0.001753852	0.020190219	-1.429275407	CDCP1
211967_at	0.83011898	-0.044503177	3.645306379	0.00131066	0.017095801	-1.153833449	TMEM123
202870_s_at	0.828004657	0.203988866	3.551141759	0.001654194	0.019545031	-1.374019476	CDC20
212185_x_at	-0.82796389	-0.284145346	-2.44229878	0.022477761	0.091254895	-3.790636079	MT2A
204135_at	0.827855366	0.014513441	2.848701959	0.008954026	0.052233898	-2.952172137	FILIP1L
221058_s_at	0.827244084	0.009737383	3.123713623	0.004678146	0.035902984	-2.350256625	CKLF
208998_at	0.827138258	0.403916786	2.018460276	0.055051032	0.160683961	-4.581393987	UCP2
201743_at	0.826692585	0.150618248	2.47951078	0.02070779	0.086326031	-3.716812799	CD14
201533_at	0.82592519	-0.002996529	2.695227273	0.012752982	0.06382652	-3.276739882	CTNNB1
204950_at	0.825302573	-0.069782218	3.700317265	0.001143451	0.015732483	-1.02451801	CARD8
203358_s_at	0.824720098	0.121383408	7.212051955	2.08E-07	7.46E-05	7.232629493	EZH2
202704_at	-0.824697072	-0.281752589	-2.517238289	0.019045982	0.082296482	-3.641313808	TOB1
202307_s_at	0.82323043	0.055950242	4.96288282	4.78E-05	0.002459216	2.012664225	TAP1
204130_at	-0.822391719	-0.136693181	-3.061954796	0.005420832	0.038838721	-2.48748287	HSD11B2
200950_at	0.82161388	0.000745778	2.516485954	0.019077873	0.082377546	-3.642825677	ARPC1A
210640_s_at	-0.820960018	0.091573238	-3.306710132	0.003009287	0.027338319	-1.937528223	GPER1
222162_s_at	0.820670208	0.038679119	1.446034801	0.161322804	0.321773732	-5.472805034	ADAMTS1
222146_s_at	0.819951956	0.067563045	3.006506231	0.00618303	0.04196225	-2.6097185	TCF4
201531_at	-0.819862616	0.157319359	-2.342710236	0.027924822	0.104472469	-3.984939553	ZFP36
208828_at	0.819834174	0.023986832	3.026877553	0.005891777	0.040727637	-2.564919756	POLE3
202481_at	-0.819675507	0.107419755	-3.168244314	0.004204481	0.033771341	-2.250637331	DHRS3
203596_s_at	0.819555467	0.083225823	3.581133855	0.001536169	0.018726018	-1.30405678	IFIT5
202771_at	0.817829847	0.011808439	3.667623411	0.001240115	0.016607218	-1.101430067	PIEZO1
218960_at	0.817810113	-0.131907845	3.440970915	0.002168768	0.02289682	-1.629554571	TMPRSS4
201027_s_at	0.817661217	0.188303583	3.876236328	0.000737525	0.011766021	-0.608041391	EIF5B
204502_at	0.817427464	0.034773131	4.368125292	0.000214098	0.005437821	0.573026111	SAMHD1
212873_at	0.816965387	0.146841853	2.77412089	0.010642043	0.057624695	-3.111004587	HMHA1
213497_at	-0.81676653	0.300358234	-2.817291094	0.009631426	0.054512916	-3.019314433	ABTB2
217856_at	-0.816728839	0.22635575	-2.56829141	0.016994229	0.076212121	-3.538129565	RBM8A
210409_at	-0.81655542	0.098529147	-4.143141104	0.000377477	0.007907475	0.03055313	MLLT4-AS1
201722_s_at	0.815573	0.004051753	4.077122169	0.000445664	0.00864326	-0.128008889	GALNT1
204510_at	0.814884508	0.230024339	3.245046788	0.003494164	0.030030661	-2.07756828	CDC7
214639_s_at	0.814725422	0.058361277	4.401283876	0.000196913	0.005201823	0.653182743	HOXA1
212646_at	0.813856971	0.096172952	2.919158752	0.00759551	0.046857648	-2.800303581	RFTN1
207754_at	-0.813458919	0.254338215	-3.892649824	0.000707861	0.011554832	-0.568980225	RASSF8
209143_s_at	0.812688022	-0.002461084	4.288546489	0.000261693	0.006172402	0.380838275	CLNS1A
213060_s_at	0.812603656	0.09193846	4.195796067	0.000330607	0.007214717	0.157247824	CHI3L2
216698_x_at	-0.812563456	-0.142912195	-3.830890714	0.000826006	0.012682538	-0.715786926	OR7E12P
202820_at	0.811671491	0.184651077	4.679574387	9.76E-05	0.003497554	1.326914274	AHR
217165_x_at	-0.811440611	-0.309282985	-2.044324022	0.052237373	0.155516621	-4.536007852	MT1F
213109_at	0.81067726	0.141065488	3.964598911	0.00059114	0.010316592	-0.397396894	TNIK
214180_at	-0.810625334	0.22578082	-3.505628459	0.001850421	0.020842982	-1.479871456	MAN1C1
200745_s_at	0.81046726	0.120254871	4.09468374	0.000426415	0.008506605	-0.085863731	GNB1
AFFX-HUMISGF3A/M97935_MB_at	0.810340254	0.295302471	3.703916574	0.001133273	0.015643899	-1.016040568	STAT1
221761_at	0.809999631	0.236776966	2.681401301	0.013161347	0.064804379	-3.305533072	ADSS
202310_s_at	0.809857498	0.08343463	3.340925406	0.002769085	0.026376806	-1.859429279	COL1A1
209529_at	0.809828379	0.075190463	3.701043671	0.00114139	0.015721358	-1.022807265	PPAP2C
208860_s_at	0.809406338	0.121912181	2.621256339	0.015085036	0.070445489	-3.429881822	ATRX
217851_s_at	0.809076661	0.111740604	2.327881999	0.028832478	0.106817221	-4.013450656	SLMO2
201272_at	0.808489499	0.08264285	3.158179965	0.00430731	0.034265708	-2.273200167	AKR1B1
213373_s_at	0.807601778	0.007348207	4.482586961	0.000160382	0.004669316	0.849870677	CASP8
220617_s_at	0.807552958	-0.021085052	4.004483985	0.000534862	0.00969863	-0.302045706	ZNF532
218614_at	0.807319061	0.029557041	4.871429897	6.02E-05	0.002742345	1.791475018	KIAA1551
205478_at	-0.806467908	0.298844327	-2.501619307	0.019718333	0.08395848	-3.672648712	PPP1R1A
206656_s_at	0.806435617	-0.115872312	4.661199335	0.000102185	0.00360175	1.282404178	APMAP
210922_at	-0.80550592	-0.030168259	-4.66864081	0.000100285	0.003564806	1.300429777	CTB-102L5.7
201386_s_at	0.80516405	-0.026425163	1.82657234	0.080445522	0.205043755	-4.905144257	DHX15
200700_s_at	0.805130818	0.032503403	3.616270523	0.001408361	0.017814635	-1.221891122	KDELR2
202364_at	-0.804449832	0.075393636	-3.311330184	0.00297571	0.027195345	-1.926998697	MXI1
204483_at	-0.80416752	-0.065131298	-3.867136536	0.000754497	0.011968933	-0.629683517	ENO3
204881_s_at	0.804101402	0.108201512	2.134103237	0.043438586	0.138166634	-4.375403245	UGCG
219929_s_at	0.803945763	0.189961732	3.248487527	0.003465222	0.029934213	-2.069779049	ZFYVE21
212159_x_at	0.803943795	0.056813241	3.452384923	0.00210893	0.022483312	-1.603192331	AP2A2
207463_x_at	-0.803698408	0.065773667	-3.357933365	0.002656717	0.025847887	-1.820506393	PRSS3
218024_at	-0.802995116	0.157799756	-3.854752282	0.000778215	0.012221575	-0.659121058	MPC1
214084_x_at	0.801142049	-0.023617688	3.351655262	0.002697669	0.025985069	-1.834881582	NCF1
219035_s_at	0.800918105	0.071677325	7.180588167	2.24E-07	7.48E-05	7.163818576	RNF34
43427_at	-0.800833156	0.085524804	-3.666350059	0.001244038	0.016607714	-1.104422222	ACACB
221485_at	0.800674516	0.203223819	2.716225577	0.012155526	0.061954921	-3.232864445	B4GALT5
202164_s_at	0.800578586	0.04624557	3.280115833	0.003209831	0.028544971	-1.998039427	CNOT8
202223_at	0.799875812	0.149146566	3.912941063	0.000672813	0.011196892	-0.520647693	STT3A
218352_at	0.799307566	-0.125766426	2.032416778	0.053516453	0.157820083	-4.556952717	RCBTB1
219594_at	0.799193918	0.161832247	3.965459042	0.000589867	0.010316592	-0.395342311	NINJ2
201711_x_at	-0.798067461	0.119596447	-1.925653021	0.06628354	0.181203892	-4.740889727	RANBP2
212634_at	0.797838786	0.063703693	2.303105852	0.030409536	0.110310606	-4.060839481	UFL1
219296_at	0.79730513	0.041049096	4.791894372	7.35E-05	0.003040182	1.598947439	ZDHHC13
213076_at	-0.797240395	0.020554649	-3.981862543	0.000566096	0.010075705	-0.356145059	ITPKC
221936_x_at	-0.797005438	0.208176364	-2.084521598	0.048118038	0.147202683	-4.464679334	MRPL41
203152_at	-0.796769342	-0.086032244	-2.919326727	0.007592519	0.046857648	-2.79993948	MRPL40
206170_at	0.796650337	0.057755235	3.473992436	0.00200003	0.021841925	-1.553213911	ADRB2
211352_s_at	0.796414752	0.188154588	4.140328268	0.000380158	0.007923965	0.023790554	NCOA3
213170_at	0.795426196	-0.035350239	4.473327132	0.000164175	0.004703348	0.827460343	GPX7
202375_at	0.79502502	0.211155546	4.082372038	0.000439821	0.008609786	-0.115412644	SEC24D
203454_s_at	-0.79464486	-0.071169565	-3.474637748	0.001996863	0.02182634	-1.55171985	ATOX1
206346_at	-0.794404612	0.140013682	-1.914275403	0.067790528	0.184000766	-4.760072868	PRLR
214389_at	-0.793680106	-0.229952421	-1.53119216	0.139022438	0.293777965	-5.354984145	SLC5A12
210621_s_at	0.793573484	0.07430179	2.170491394	0.040268966	0.131899627	-4.308992877	RASA1
221881_s_at	-0.792956051	0.24104996	-2.758366441	0.011035241	0.05879839	-3.144292285	CLIC4
219554_at	-0.792906684	-0.02282862	-2.532698721	0.018401508	0.080341725	-3.610188697	RHCG
201327_s_at	0.792811148	0.068072082	3.587364111	0.001512707	0.018591031	-1.289503265	CCT6A
205107_s_at	0.792590323	-0.045172112	4.078870944	0.000443709	0.00864326	-0.123813231	EFNA4
208564_at	-0.792327114	0.079567952	-3.959261902	0.000599102	0.010413623	-0.410143633	KCNA2
200951_s_at	0.792255146	0.092866562	3.757890857	0.000990906	0.014342939	-0.888684319	CCND2
209262_s_at	-0.792018981	0.096391151	-3.298707251	0.003068322	0.027685517	-1.955755475	NR2F6
222201_s_at	0.791983817	0.205555711	3.357843585	0.002657298	0.025847887	-1.820712029	CASP8AP2
218192_at	0.79195498	-0.080639032	4.857664658	6.23E-05	0.002800893	1.758163308	IP6K2
206371_at	-0.791400909	0.073278493	-3.566890779	0.001591153	0.019106017	-1.337301876	FOLR3
201078_at	0.791314237	-0.029467371	3.593107749	0.001491388	0.018386735	-1.276080416	TM9SF2
217933_s_at	0.791060475	-0.220870876	2.043945458	0.052277616	0.15553557	-4.536675049	LAP3
212432_at	-0.790580869	0.15912714	-4.126025464	0.00039409	0.008102578	-0.010586983	GRPEL1
211936_at	0.790143361	0.021018057	2.706208951	0.012437158	0.062978796	-3.253815702	HSPA5
213922_at	0.78921942	0.242410379	3.142015278	0.004477561	0.034888045	-2.309380806	TTBK2
219332_at	0.788814628	0.057807936	3.149126869	0.004401876	0.034592186	-2.293472178	MICALL2
218633_x_at	-0.788563933	0.128708089	-2.744473389	0.011393337	0.059894343	-3.173568629	ABHD10
218384_at	0.788456177	-0.126378175	2.887369604	0.008182191	0.048983844	-2.869037099	CARHSP1
219049_at	0.788049757	0.021593323	3.098355542	0.004970417	0.037124279	-2.406735571	CSGALNACT1
219902_at	-0.788045268	-0.185479898	-2.065942245	0.049984521	0.150879424	-4.497765801	BHMT2
218964_at	-0.787904968	0.064599385	-4.977292197	4.61E-05	0.002409925	2.04749187	ARID3B
206529_x_at	-0.787486908	0.316803678	-1.617768063	0.119006552	0.265697963	-5.22960082	SLC26A4
203729_at	0.787307747	0.125571295	2.564184057	0.017151345	0.076670852	-3.546473521	EMP3
201186_at	-0.787041221	-0.05210407	-3.05672535	0.005488676	0.039063333	-2.499051044	LRPAP1
217912_at	-0.786777248	-0.075477332	-3.072768211	0.005283089	0.038341352	-2.463536397	DUS1L
205866_at	-0.786633274	-0.177607593	-2.479252091	0.020719636	0.086346726	-3.717328226	FCN3
213486_at	-0.786169891	0.128282525	-3.758253341	0.000990012	0.014342939	-0.887827587	COPG2IT1
219654_at	0.785968027	-0.092938707	3.037266791	0.005748349	0.040184005	-2.542023353	PTPLA
211103_at	-0.785581719	0.271522415	-2.640723298	0.014435262	0.068470867	-3.38979749	MYO7A
222102_at	-0.785509382	0.084722343	-2.649757425	0.014142722	0.067579159	-3.371141868	GSTA3
200903_s_at	-0.785497393	-0.003226568	-2.077557342	0.048810244	0.148477803	-4.477105113	AHCY
203739_at	0.785212339	0.120953659	3.405182903	0.002367312	0.024102075	-1.712035138	ZNF217
220310_at	-0.784978088	0.001294995	-2.336004609	0.028331987	0.105461221	-3.997846616	TUBAL3
208322_s_at	-0.78472151	-0.047612475	-2.77692215	0.010573532	0.057377147	-3.105075968	ST3GAL1
202924_s_at	-0.784562075	0.069328678	-4.496393143	0.000154889	0.00465545	0.883287566	PLAGL2
208323_s_at	-0.784432017	0.383131078	-1.283077563	0.211927064	0.383731716	-5.682385177	ANXA13
206672_at	-0.784310963	0.061237701	-2.212429482	0.036875897	0.124554174	-4.231540512	AQP2
212087_s_at	-0.784088218	0.049789253	-2.79229323	0.010204964	0.056485174	-3.072492144	ERAL1
219945_at	-0.783990468	0.186771245	-3.553734349	0.001643651	0.019475384	-1.367978163	DDX25
215244_at	-0.783873353	0.006287414	-3.934739297	0.000637071	0.010873589	-0.468674199	DGCR5
220135_s_at	-0.78386739	-0.203492353	-1.702970024	0.101714665	0.240067812	-5.100881786	SLC7A9
208700_s_at	0.782883942	0.090922975	3.26210521	0.003352938	0.029400883	-2.038921786	TKT
215660_s_at	-0.782749876	0.00961131	-4.553867501	0.000133973	0.004243245	1.022439514	MAST2
219113_x_at	-0.781492473	-0.034838702	-3.776406689	0.000946243	0.013967904	-0.844898537	HSD17B14
204909_at	-0.781319559	0.076608276	-3.102602744	0.004920269	0.036925561	-2.39728883	DDX6
201428_at	0.781021107	-0.100382389	2.849971137	0.008927629	0.052104135	-2.949451772	CLDN4
211230_s_at	-0.781016331	0.115460056	-3.336137141	0.002801544	0.026491159	-1.870375299	PIK3CD
221187_s_at	-0.780263251	0.016665073	-5.277630007	2.17E-05	0.001548637	2.771367691	FUZ
214234_s_at	-0.780253759	0.347708827	-1.484997991	0.150784934	0.308503073	-5.419586474	CYP3A5
213262_at	0.780110108	0.110105889	4.086227162	0.000435579	0.008566838	-0.106161422	SACS
203827_at	0.780101484	0.22635885	2.967812258	0.00677463	0.044205959	-2.694450925	WIPI1
219304_s_at	0.779345796	-0.118789827	2.685301816	0.013044912	0.064673078	-3.297417842	PDGFD
207950_s_at	-0.778947267	0.308071412	-1.845185798	0.07760055	0.200281078	-4.874775056	ANK3
207335_x_at	-0.778718494	0.15648077	-2.764150863	0.010889305	0.058388686	-3.132081257	ATP5I
210029_at	0.778146817	0.048216754	4.487186421	0.000158531	0.00465545	0.861002878	IDO1
221080_s_at	-0.776883264	-0.269216013	-3.322209216	0.002898073	0.026722044	-1.902184408	DENND1C
203974_at	0.776347945	-0.094823441	3.431031991	0.002222219	0.023237001	-1.65248789	HDHD1
209906_at	0.77564963	0.197161135	4.224323831	0.00030768	0.00688993	0.225965452	C3AR1
215848_at	-0.775504046	0.091036951	-3.410397621	0.002337317	0.023918066	-1.700033728	SCAPER
202717_s_at	0.775400976	0.190807406	2.165555361	0.040686332	0.132603383	-4.318044937	CDC16
221935_s_at	0.775044104	0.266577661	3.354495506	0.002679067	0.025979078	-1.828379287	EOGT
200788_s_at	0.775019009	0.036800789	4.363476788	0.000216624	0.005480243	0.561792234	PEA15
215210_s_at	-0.774873808	-0.100969401	-3.557360174	0.001629016	0.019356903	-1.359527121	DLST
206737_at	-0.774752935	-0.060733721	-3.083176766	0.005153683	0.037839912	-2.44045379	WNT11
209692_at	-0.774676393	-0.003576849	-2.957129599	0.006947263	0.044888906	-2.717759251	EYA2
217787_s_at	0.774258766	0.170522199	3.370692076	0.002575344	0.02551615	-1.791264895	GALNT2
212829_at	0.774069661	0.062760378	3.353154826	0.002687832	0.025985069	-1.831448793	PIP4K2A
217600_at	-0.773892086	0.075920452	-3.938927209	0.000630422	0.01080675	-0.458683022	SCUBE3
205474_at	0.773871235	0.089123371	4.468649317	0.000166125	0.004737579	0.816140031	CRLF3
207815_at	0.773556881	-0.023821148	4.641768794	0.00010732	0.003730323	1.235337482	PF4V1
213094_at	0.773468157	0.083141126	3.625929343	0.001375093	0.017553075	-1.199267269	GPR126
205544_s_at	-0.773334436	-0.209152333	-1.327557785	0.197028159	0.366376605	-5.627299675	CR2
210164_at	0.772821611	0.18762313	3.065572665	0.005374367	0.038704969	-2.479474918	GZMB
206102_at	0.772303531	0.028215962	3.639545832	0.001329499	0.017234048	-1.167346835	GINS1
205263_at	0.771945732	0.110968151	3.134028296	0.004564058	0.035308136	-2.327230887	BCL10
218152_at	0.771796624	0.176011981	2.712260568	0.012266281	0.062339935	-3.241162577	HMG20A
201277_s_at	0.771094051	0.092562001	5.609465837	9.53E-06	0.000948673	3.564694315	HNRNPAB
219244_s_at	-0.770546339	0.05329572	-3.493374877	0.001907025	0.021212007	-1.508302521	MRPL46
214440_at	-0.770258355	0.193204232	-2.256774699	0.033571782	0.117604332	-4.148603311	NAT1
203313_s_at	0.770194194	-0.079452875	3.033489953	0.005800099	0.040421183	-2.550350793	TGIF1
216392_s_at	-0.769861803	0.307063176	-1.51490747	0.143080315	0.298881051	-5.377943191	SEC23IP
202898_at	0.769771627	-0.020958709	5.232722263	2.43E-05	0.001666183	2.663425664	SDC3
214806_at	0.769553341	0.056592834	2.999157004	0.006291449	0.042357311	-2.625848452	BICD1
202910_s_at	0.769233476	0.193989717	2.746221545	0.011347682	0.059752712	-3.169888869	CD97
201555_at	0.768881232	0.002981647	4.091998563	0.000429304	0.008530452	-0.09230939	MCM3
204976_s_at	0.768508208	-0.006946149	3.425251521	0.002253893	0.023406255	-1.665816374	AMMECR1
200024_at	0.767470868	-0.047061025	2.114141219	0.045271099	0.141944467	-4.411516611	RPS5
204533_at	0.767430358	0.28191768	2.23021063	0.035517139	0.121614433	-4.198411938	CXCL10
204094_s_at	-0.766614613	0.158333069	-2.219404992	0.036337339	0.123199385	-4.218564624	TSC22D2
210168_at	0.766561314	0.070177217	2.785253553	0.010372226	0.056942218	-3.087425898	C6
218330_s_at	-0.765315116	0.188926279	-2.194595168	0.038285866	0.127429984	-4.264595536	NAV2
201394_s_at	0.765021049	0.047433024	3.656027233	0.001276293	0.016857813	-1.128669483	RBM5
210452_x_at	-0.764993545	-0.23993045	-1.408580505	0.172002917	0.335587796	-5.522849055	CYP4F2
218242_s_at	0.76449395	0.03777643	4.138400874	0.000382007	0.007949289	0.019157077	SUV420H1
202211_at	0.763438296	-0.140610488	2.605071165	0.015646029	0.072072823	-3.463087525	ARFGAP3
221256_s_at	-0.763153877	-0.105590436	-2.680865473	0.013177418	0.064817814	-3.306647414	HDHD3
206207_at	0.76305317	0.088406486	2.013665903	0.055587134	0.161668519	-4.589763011	CLC
203984_s_at	-0.76280773	0.040494391	-5.218317647	2.52E-05	0.001708593	2.628777214	CASP9
209790_s_at	0.762771707	0.085456462	4.489390314	0.000157651	0.00465545	0.866337187	CASP6
219844_at	-0.762663644	0.012244899	-3.66137381	0.001259486	0.016706159	-1.116113055	CCDC186
202942_at	-0.76231553	-0.044284989	-2.63628277	0.014581126	0.068887038	-3.398954866	ETFB
217766_s_at	0.762265178	-0.162432009	3.036821755	0.005754424	0.040204072	-2.543004826	TMEM50A
220199_s_at	0.761530582	-0.041406452	2.666390116	0.013618628	0.06610698	-3.33670733	AIDA
202361_at	0.761146783	0.081814922	4.887866124	5.77E-05	0.00268166	1.831244644	SEC24C
218510_x_at	-0.761142009	0.394454833	-1.652435371	0.111694626	0.254826213	-5.177853904	FAM134B
202315_s_at	0.76065934	0.107310967	3.182987325	0.004058113	0.033037951	-2.217535939	BCR
213993_at	0.759869063	0.185713226	1.718138359	0.098870572	0.236146582	-5.077426564	SPON1
213724_s_at	-0.758218725	-0.011707208	-2.732856368	0.011701163	0.060700912	-3.197991792	PDK2
222257_s_at	-0.75785443	-0.219494121	-2.134610123	0.043392934	0.138056423	-4.374483278	ACE2
213234_at	-0.757466609	0.049882254	-4.290567115	0.000260362	0.006152596	0.385714587	KIAA1467
200973_s_at	0.757357758	0.160146605	3.196615851	0.003927192	0.032356145	-2.186884934	TSPAN3
212871_at	0.757145673	0.207202192	3.380150241	0.002516591	0.025222188	-1.769564362	MAPKAPK5
206541_at	-0.757072215	0.079576312	-3.172503117	0.004161684	0.033604128	-2.241081391	KLKB1
202623_at	0.756958993	0.017319383	3.09002119	0.005070254	0.037466633	-2.425257863	EAPP
214788_x_at	-0.756717051	-0.167937175	-2.497469107	0.019900659	0.084209418	-3.680956235	DDN
222304_x_at	-0.756294802	-0.034672633	-3.772315898	0.000955937	0.014045782	-0.854576442	OR7E47P
201285_at	0.755761531	0.168175338	4.149948346	0.000371064	0.007804106	0.046921373	MKRN1
203065_s_at	0.755637089	0.000553794	2.565033745	0.017118732	0.076552333	-3.544748011	CAV1
221728_x_at	0.755131028	-0.852436869	0.936825253	0.358340507	0.537339469	-6.053690021	XIST
205739_x_at	0.755020267	0.162957926	3.637776778	0.001335338	0.017291871	-1.171495677	ZNF107
201897_s_at	0.75475015	-0.014369011	3.64161585	0.001322699	0.01718359	-1.162491508	CKS1B
218237_s_at	0.753321989	-0.211307298	1.786766907	0.086833343	0.215973198	-4.969315444	SLC38A1
204158_s_at	0.752833507	0.157938472	2.56549381	0.017101097	0.076528021	-3.5438136	TCIRG1
202146_at	-0.752734893	0.343312058	-2.339936361	0.028092596	0.104818881	-3.990281488	IFRD1
212701_at	-0.752626889	0.125285536	-2.056619588	0.050945198	0.15289652	-4.514291275	TLN2
220189_s_at	0.751785929	0.107261367	3.077910272	0.005218774	0.038049069	-2.45213706	MGAT4B
203718_at	-0.751706016	-0.194577696	-2.889804476	0.008135771	0.048822406	-2.863784717	PNPLA6
34726_at	0.751035142	0.077684916	4.199938711	0.000327175	0.007164744	0.167223449	CACNB3
201088_at	0.750631957	0.143343394	3.995586038	0.000546939	0.009860615	-0.323331182	KPNA2
221474_at	0.750611181	-0.225870216	3.597343393	0.001475855	0.018299437	-1.26617805	MYL12B
218627_at	0.750606239	-0.121277653	4.692120236	9.45E-05	0.003457762	1.357303904	DRAM1
207698_at	-0.750285874	-0.006478639	-4.543644665	0.000137475	0.004306201	0.997684872	C6orf123
220324_at	-0.750227953	0.225718145	-2.467023914	0.021286791	0.087921876	-3.741657036	LINC00472
201970_s_at	0.750183136	0.116756945	3.636417822	0.00133984	0.017296623	-1.174682392	NASP
209201_x_at	0.749473677	0.108921453	4.389476081	0.000202869	0.005303332	0.624634354	CXCR4
215395_x_at	-0.749196137	0.015728223	-4.860423925	6.18E-05	0.002791508	1.764841045	PRSS3P2
205597_at	0.74878684	0.364275611	2.321803703	0.029212287	0.107589016	-4.025105527	SLC44A4
203300_x_at	0.746948848	0.275978347	3.322517242	0.002895904	0.026722044	-1.901481417	AP1S2
203516_at	-0.746891967	-0.130963495	-4.479444867	0.000161659	0.004676515	0.842266058	SNTA1
205190_at	0.746761941	-0.092093831	2.428396074	0.023174211	0.093052799	-3.818049767	PLS1
37966_at	-0.746321551	0.238371101	-2.601705833	0.015765101	0.072435182	-3.469977947	PARVB
213925_at	-0.745670626	-0.031646317	-4.141782481	0.00037877	0.007921335	0.027286678	C1orf95
218345_at	-0.74530567	-0.143289584	-2.172498557	0.040100358	0.131491596	-4.305308114	TMEM176A
206080_at	-0.744913167	0.07204903	-4.355548325	0.000221001	0.005546245	0.542633762	PLCH2
209539_at	0.74472461	0.194031979	3.338828117	0.002783257	0.026420798	-1.864224354	ARHGEF6
211682_x_at	-0.744685774	-0.251437696	-2.595206812	0.015997451	0.073234593	-3.483270849	UGT2B28
218762_at	-0.74427434	-0.096367897	-3.453343216	0.00210398	0.022449614	-1.6009778	ZNF574
205813_s_at	-0.743335514	0.043522742	-3.712701915	0.001108801	0.015476345	-0.995340237	MAT1A
212368_at	0.743045898	0.075262045	2.532206381	0.018421714	0.080401972	-3.611181531	ZNF292
206043_s_at	-0.742927315	0.118150068	-3.005875174	0.006192269	0.04196225	-2.611104199	ATP2C2
219178_at	0.74291966	0.062298779	4.901237746	5.58E-05	0.002672822	1.86359406	QTRTD1
202012_s_at	0.742642367	-0.04102508	4.644016307	0.000106713	0.003719533	1.240781611	EXT2
207914_x_at	-0.742417003	-0.082654797	-4.417940395	0.000188807	0.005081114	0.693462192	EVX1
201036_s_at	-0.742283247	-0.087542793	-2.880164975	0.008321028	0.049601274	-2.884566563	HADH
208808_s_at	0.742089147	-0.100981798	2.3264509	0.028921492	0.106989057	-4.016196417	HMGB2
206136_at	-0.741624593	0.027940979	-4.840339329	6.51E-05	0.002864192	1.716230343	FZD5
207714_s_at	0.740779058	0.062554188	5.191071406	2.70E-05	0.001779817	2.563208129	SERPINH1
202839_s_at	-0.740650826	0.201379029	-1.421829539	0.168162244	0.331079809	-5.505272293	NDUFB7
204797_s_at	0.73978323	0.10843859	4.957685674	4.84E-05	0.00246991	2.000100969	EML1
214791_at	0.739670214	0.030133352	2.480693821	0.020653698	0.086187576	-3.71445524	SP140L
221734_at	0.739425111	-0.000121805	4.221130316	0.000310166	0.00688993	0.218270426	PRRC1
205163_at	-0.739399867	-0.026292684	-4.57764908	0.000126168	0.004122817	1.08003198	MYLPF
221510_s_at	0.739141911	0.159759402	3.003220645	0.006231278	0.042112512	-2.616931744	GLS
208694_at	0.738930529	0.102292812	3.085818758	0.005121324	0.037643839	-2.434589687	PRKDC
206613_s_at	0.738837814	0.101176793	4.226244681	0.000306194	0.00688993	0.230594189	TAF1A
221806_s_at	0.738514322	0.009227746	5.140711181	3.06E-05	0.001919195	2.441910144	SETD5
208012_x_at	0.738347045	0.127892346	4.411386085	0.000191956	0.005113946	0.677611216	SP110
219732_at	-0.738290479	-0.213134875	-1.498163817	0.147352898	0.304359532	-5.401339634	LPPR1
208758_at	0.738208621	0.01595944	4.910925906	5.45E-05	0.002648902	1.887029277	ATIC
201532_at	0.738191298	-0.161027805	2.018631081	0.055032017	0.160665834	-4.581095575	PSMA3
201725_at	0.738063972	-0.051644366	3.780741331	0.000936077	0.013857196	-0.83464122	CDC123
219622_at	-0.737860443	0.165600078	-2.79358887	0.010174459	0.056390953	-3.069741606	RAB20
211053_at	-0.737435531	0.02298814	-5.994038642	3.71E-06	0.000505824	4.472261519	KCNG1
203947_at	0.737402074	-0.003269747	5.561444511	1.07E-05	0.001012059	3.450411128	CSTF3
209449_at	0.737235136	-0.234848363	2.272851296	0.032442057	0.115255643	-4.118277135	LSM2
219283_at	0.737120753	-0.002561456	5.304981721	2.03E-05	0.001471554	2.837051297	C1GALT1C1
201894_s_at	0.737100635	0.017381373	3.564315994	0.001601296	0.019154495	-1.343307862	SSR1
219232_s_at	0.736863582	0.020208762	2.308977835	0.030028798	0.1093763	-4.049636698	EGLN3
216274_s_at	0.736855034	-0.027631294	4.640022149	0.000107794	0.003736448	1.231106613	SEC11A
206928_at	-0.736772252	0.217254065	-2.006381286	0.056410553	0.163401752	-4.602452341	ZNF124
204204_at	-0.736207113	0.224855324	-2.715260249	0.012182403	0.062039284	-3.234885291	SLC31A2
213729_at	0.736069363	0.100192191	3.233692709	0.003591336	0.030469294	-2.103250617	PRPF40A
206061_s_at	0.735867175	0.109917681	3.04665077	0.005621683	0.039629704	-2.521314071	DICER1
206242_at	-0.735018975	-0.150436124	-3.395384548	0.002424687	0.024556075	-1.734569679	TM4SF5
40093_at	-0.734938061	-0.007437577	-3.670303832	0.001231897	0.016532453	-1.095130701	BCAM
218223_s_at	0.734850149	-0.006048864	3.362892497	0.002624796	0.025751317	-1.809144986	PLEKHO1
219155_at	-0.734615324	0.025666285	-3.10867006	0.004849475	0.036679451	-2.383784722	PITPNC1
218905_at	0.734412646	0.108590964	3.06291011	0.005408525	0.038818643	-2.485368716	INTS8
219162_s_at	0.734274082	-0.260466094	2.843472705	0.009063569	0.052603916	-2.963374507	MRPL11
213358_at	0.734087061	-0.154028114	2.833571239	0.009274482	0.053359102	-2.984559141	MTCL1
213452_at	-0.7340786	0.064266077	-2.779051936	0.010521723	0.057302737	-3.100566492	ZNF184
203262_s_at	0.733993819	0.022259103	3.476699553	0.001986779	0.021792222	-1.546945687	FAM50A
209875_s_at	0.733780288	-0.04755927	3.173780754	0.004148928	0.033522694	-2.238213659	SPP1
209981_at	-0.733036632	0.10860417	-2.472160664	0.021046813	0.087234843	-3.731445565	CSDC2
207685_at	-0.733019841	-0.102158462	-5.550909626	1.10E-05	0.001013248	3.425314164	CRYBB3
211317_s_at	0.732948667	0.124656997	2.810249894	0.009789807	0.055135774	-3.034316329	CFLAR
219915_s_at	-0.732384955	0.062606129	-2.381750995	0.025659029	0.099217056	-3.909346915	SLC16A10
216289_at	-0.732253443	-0.15714384	-4.176970588	0.00034666	0.007474032	0.111929552	GPR144
210764_s_at	0.732237474	0.012383954	2.910156542	0.007757449	0.047436877	-2.819802773	CYR61
201726_at	0.73150559	-0.120135679	3.501938791	0.00186729	0.020974334	-1.488435386	ELAVL1
201176_s_at	0.731473322	-0.083993028	3.254776171	0.003412924	0.029636936	-2.055534946	ARCN1
205058_at	-0.731418703	0.219290188	-2.722993138	0.01196866	0.061499897	-3.218686765	SLC26A1
217039_x_at	-0.731333651	-0.04186596	-4.43367445	0.000181457	0.00494982	0.731518998	ELK2AP
214829_at	-0.731283436	-0.031571734	-2.330156758	0.028691503	0.106452095	-4.009084073	AASS
35265_at	-0.731147049	-0.024469689	-4.653043401	0.00010431	0.00366633	1.262647954	FXR2
210858_x_at	0.731119671	0.31821377	2.675420812	0.013341771	0.065268048	-3.317963895	ATM
207344_at	-0.73089271	-0.093676158	-5.39869429	1.61E-05	0.001267781	3.061727012	AKAP3
212507_at	0.730713344	-0.233258247	1.831117805	0.079742571	0.204039516	-4.897749146	TMEM131
203228_at	0.730692956	-0.055238146	2.964348586	0.006830149	0.04438359	-2.702012316	PAFAH1B3
204981_at	-0.730574453	-0.105197781	-2.390818046	0.025157599	0.098036508	-3.89168299	SLC22A18
203725_at	-0.730425953	0.108524709	-2.199592175	0.037885965	0.126437881	-4.255351364	GADD45A
200762_at	0.730388953	-0.085770144	4.664333479	0.000101381	0.003586778	1.289996063	DPYSL2
211765_x_at	0.73030877	0.159320097	2.688005516	0.012964773	0.064438159	-3.291789064	PPIA
218824_at	0.730228526	-0.053570255	3.672350181	0.001225659	0.016501683	-1.090320728	PNMAL1
204987_at	-0.730187735	0.008449449	-4.767772128	7.81E-05	0.003101423	1.540534906	ITIH2
220643_s_at	0.730132268	0.04206286	3.44966102	0.002123063	0.022576431	-1.609486003	FAIM
203508_at	0.730099509	0.080140559	3.913065212	0.000672604	0.011196892	-0.520351833	TNFRSF1B
200838_at	0.729901176	0.162901714	2.014231553	0.055523644	0.161594118	-4.58877634	CTSB
209670_at	0.729643533	0.046977581	3.113246823	0.004796722	0.036412138	-2.373591168	TRAC
212300_at	0.729585751	0.037361218	4.744086152	8.29E-05	0.003169219	1.483171939	TXLNA
202786_at	0.729279236	-0.060491059	3.827593575	0.000832834	0.012728862	-0.72361125	STK39
221179_at	-0.728998314	-0.101879526	-3.881896424	0.00072716	0.011728018	-0.594574954	PRORY
203319_s_at	0.728841156	0.110218453	2.844932311	0.009032866	0.052526014	-2.960248646	ZNF148
209112_at	0.727659738	-0.026979136	3.013467305	0.006081989	0.041519321	-2.594424855	CDKN1B
221085_at	0.727532431	0.178966389	2.734929849	0.011645651	0.060584422	-3.193636414	TNFSF15
214442_s_at	-0.727420053	0.275950311	-3.026698643	0.005894277	0.040727637	-2.565313759	PIAS2
221298_s_at	-0.727007861	0.048337457	-1.125614432	0.27164997	0.449276899	-5.864132499	SLC22A8
221524_s_at	-0.726981087	-0.033760136	-2.78706721	0.010328887	0.056825486	-3.083580226	RRAGD
205853_at	-0.726885095	-0.08833173	-4.416924414	0.000189292	0.005081114	0.691005049	ZBTB7B
218872_at	0.726845521	0.003689862	2.031437126	0.053622917	0.157933871	-4.55867215	TESC
205012_s_at	-0.726809479	0.008821854	-2.677239545	0.013286657	0.065090069	-3.314185073	HAGH
205838_at	-0.726787924	0.134817942	-3.176007516	0.004126784	0.033365264	-2.233214505	GYPA
212512_s_at	-0.726725067	-0.033293855	-2.089988284	0.047580844	0.14602532	-4.454905729	CARM1
218331_s_at	0.726516542	-0.156453664	3.021390338	0.005968909	0.0410659	-2.576999402	FAM208B
210040_at	-0.726516	0.032287638	-3.896092458	0.00070179	0.011500695	-0.560783392	SLC12A5
207621_s_at	-0.726324887	-0.130751891	-2.240403902	0.034758863	0.119912189	-4.179343741	PEMT
201242_s_at	-0.725674478	0.014966227	-2.823701675	0.009489345	0.054123775	-3.005640412	ATP1B1
203643_at	-0.725292182	-0.010454201	-4.532623129	0.000141353	0.004390346	0.97099793	ERF
209846_s_at	0.725067598	0.164666463	3.152515475	0.004366247	0.034457656	-2.285886938	BTN3A2
217755_at	0.724958234	0.144983617	4.027216518	0.000505195	0.009322335	-0.247631225	HN1
207432_at	-0.724876447	0.263837897	-2.953392099	0.007008648	0.044962934	-2.725905268	BEST2
202912_at	-0.724160482	0.017137292	-1.822835305	0.081027455	0.206275615	-4.911213843	ADM
201445_at	0.723584738	-0.037286808	2.098391029	0.04676559	0.144606856	-4.439849025	CNN3
203102_s_at	0.723331379	0.177753269	2.568926361	0.016970061	0.076186163	-3.536839025	MGAT2
209690_s_at	-0.723051809	0.061659227	-3.999586095	0.000541477	0.009790275	-0.313763281	DOK4
202666_s_at	0.722435712	-0.067486535	3.299543465	0.003062101	0.027685517	-1.953851644	ACTL6A
221991_at	-0.721766434	-0.324970031	-2.909601112	0.007767548	0.04745238	-2.82100496	NXPH3
221957_at	-0.721593284	0.165216209	-3.066051502	0.005368246	0.038697789	-2.478414747	PDK3
218113_at	0.721317072	0.000926981	2.800628078	0.010010231	0.055776367	-3.054787073	TMEM2
211596_s_at	0.720777695	-0.173235658	2.898818072	0.0079661	0.048149625	-2.844323301	LRIG1
202023_at	-0.72028974	0.155215052	-2.797217714	0.01008948	0.056093399	-3.062034553	EFNA1
200008_s_at	0.72019657	0.118733268	2.661198011	0.013780239	0.066455387	-3.347468659	GDI2
209139_s_at	0.72010802	0.021861709	3.004159907	0.006217448	0.042080119	-2.614870014	PRKRA
207412_x_at	-0.719606333	0.058108067	-4.454661187	0.000172095	0.00481252	0.782292046	CELP
210373_at	-0.719596622	-0.020551853	-5.125184902	3.18E-05	0.001942794	2.404487542	NPRL2
206550_s_at	0.719511005	0.047511954	4.962659435	4.78E-05	0.002459216	2.012124247	NUP155
217376_at	-0.719338122	-0.025543011	-4.99167512	4.45E-05	0.00235381	2.08224848	LOC100289473
205985_x_at	-0.719194081	0.028314544	-2.292849442	0.031085158	0.111956083	-4.080364359	CLCNKB
221193_s_at	0.718928725	0.006926385	3.200158801	0.003893831	0.032165763	-2.178908638	ZCCHC10
208309_s_at	0.718880905	0.141514283	2.998466614	0.006301727	0.042357311	-2.627362835	MALT1
205470_s_at	-0.718588022	0.130678428	-3.880347489	0.000729982	0.011728313	-0.598260539	KLK11
212825_at	0.718450448	0.062799866	4.680579428	9.73E-05	0.003497554	1.329348786	PAXIP1
216579_at	-0.71833955	0.041555968	-3.635236964	0.001343765	0.017329455	-1.177451223	GJB4
218051_s_at	0.71657114	0.051732547	3.464870962	0.002045315	0.022048641	-1.574323512	NT5DC2
201286_at	-0.715639057	0.076028707	-3.377412462	0.002533462	0.025330584	-1.775847887	SDC1
218517_at	-0.715393768	0.126272576	-2.717115325	0.012130802	0.061902116	-3.231001495	JADE1
202337_at	-0.715184925	-0.153065349	-3.874636936	0.000740481	0.011776364	-0.611845957	PMF1
219253_at	0.714936247	-0.182674056	3.092676846	0.005038234	0.037408146	-2.419358116	TMEM185B
208018_s_at	0.714803098	-0.142804997	2.935067261	0.007317185	0.045839261	-2.765778486	HCK
202593_s_at	0.714647367	0.160309586	2.42146305	0.023528918	0.094025752	-3.831686043	GDE1
202951_at	0.713988486	0.055586808	3.592554805	0.001493427	0.018390115	-1.277372894	STK38
201847_at	0.713912547	-0.201447396	2.85896013	0.008742779	0.051311687	-2.93016835	LIPA
204681_s_at	0.713458526	0.133756521	3.322189196	0.002898214	0.026722044	-1.902230097	RAPGEF5
202959_at	-0.713451363	-0.050621922	-3.095840258	0.005000346	0.037237494	-2.412327673	MUT
212991_at	-0.713235971	0.07000075	-2.869599141	0.008528697	0.050385166	-2.90730844	FBXO9
219655_at	-0.713105228	-0.075281011	-2.498330742	0.019862678	0.084209418	-3.679232132	SUGCT
212202_s_at	0.712975678	0.025217471	4.689009038	9.53E-05	0.003474872	1.349767735	TMEM87A
213352_at	0.712609061	0.204284918	3.221743567	0.003696423	0.031122017	-2.130243322	TMCC1
221815_at	0.712096328	0.251794196	2.617533675	0.015212373	0.07082926	-3.437529076	ABHD2
209536_s_at	0.71183962	-0.154257755	2.531632978	0.018445274	0.080448834	-3.612337697	EHD4
219023_at	-0.711586939	-0.274678648	-1.476692783	0.15298308	0.31137578	-5.431028519	AP1AR
219260_s_at	-0.711173768	0.339737085	-1.679067493	0.106336973	0.246859006	-5.137514828	ELP5
206278_at	-0.710396079	0.030861536	-2.888521544	0.008160198	0.048945587	-2.866552447	PTAFR
211484_s_at	-0.710328677	-0.042215955	-4.492988251	0.000156226	0.00465545	0.875045879	DSCAM
215046_at	0.709808524	-0.021115037	2.436722391	0.022754751	0.091897848	-3.801642766	KANSL1L
210059_s_at	0.70973575	-0.000890801	3.312205769	0.002969387	0.027157343	-1.925002585	MAPK13
203468_at	-0.709666364	0.162234542	-2.548869636	0.017749185	0.078406529	-3.577519149	CDK10
209960_at	0.709291101	0.161848655	1.830312487	0.079866724	0.204114605	-4.899060333	HGF
208078_s_at	-0.709115289	0.072228628	-1.350884336	0.189547759	0.357016703	-5.597767935	SIK1
218165_at	0.708709845	0.023348124	4.093380357	0.000427815	0.008520983	-0.088992521	MEAF6
203088_at	0.708395765	0.05316979	3.085601422	0.005123978	0.037643839	-2.435072157	FBLN5
204260_at	-0.708071671	0.335705711	-1.898812301	0.069886676	0.187942137	-4.786012148	CHGB
204162_at	0.708035677	0.162662366	3.876855753	0.000736384	0.011766021	-0.606567847	NDC80
219755_at	-0.707134148	0.032406749	-4.040839073	0.000488204	0.009143264	-0.215000228	CBX8
209103_s_at	0.706925461	-0.041073793	5.419417875	1.53E-05	0.001226152	3.111330148	UFD1L
206693_at	0.705787239	0.098916757	3.198265075	0.003911629	0.032263944	-2.183172424	IL7
201225_s_at	0.705573435	-0.006980097	2.22572818	0.035855318	0.122225625	-4.206779425	SRRM1
206271_at	0.705322121	0.034260171	3.51231589	0.001820225	0.020700731	-1.464342846	TLR3
219478_at	-0.705263427	-0.148267389	-2.816226155	0.009655223	0.054598352	-3.021584541	WFDC1
203546_at	-0.705048491	0.096019377	-3.228623625	0.003635558	0.030761286	-2.11470599	IPO13
208866_at	0.704988275	0.165268016	3.387210819	0.002473583	0.024890552	-1.753351866	CSNK1A1
217894_at	0.704966097	0.152191023	1.940192861	0.064400514	0.178388003	-4.716255757	KCTD3
205158_at	0.704888669	0.184421154	2.16205797	0.040984411	0.133369394	-4.324450481	RNASE4
220318_at	-0.704839912	-0.16415138	-2.911570774	0.007731793	0.047349211	-2.816741295	EPN3
209027_s_at	0.70448253	0.04732776	4.067349682	0.000456746	0.008776796	-0.151450295	ABI1
212085_at	0.70428675	-0.155241426	1.772745356	0.089185044	0.219861284	-4.991665772	SLC25A6
212337_at	0.704151042	0.019436423	3.325986908	0.002871577	0.026671019	-1.893561248	TUG1
219071_x_at	-0.704018563	0.151803582	-3.061561432	0.005425907	0.038838721	-2.488353324	HGH1
219867_at	0.703343901	-0.054890403	2.952705966	0.007019973	0.044988059	-2.727400223	CHODL
203234_at	0.703282862	-0.023641905	2.694800414	0.01276541	0.06382652	-3.277629979	UPP1
204803_s_at	0.703086067	-0.043981045	2.188791657	0.038755098	0.128480574	-4.275314487	RRAD
206134_at	0.702848253	0.2395451	2.598297521	0.015886557	0.072753472	-3.476951454	ADAMDEC1
208474_at	-0.70272404	-0.106258738	-3.63209499	0.001354261	0.017428996	-1.184817281	CLDN6
38149_at	0.702649772	0.090593279	3.387287946	0.002473117	0.024890552	-1.753174705	ARHGAP25
209550_at	0.702648069	-0.09724789	4.325954724	0.000238132	0.005813383	0.471146365	NDN
211426_x_at	-0.702339795	0.110944703	-4.045512434	0.000482507	0.009086374	-0.203801964	GNAQ
203854_at	0.702284164	-0.034554413	2.392583382	0.025061027	0.097889219	-3.88823918	CFI
214374_s_at	0.701840076	0.076103084	4.302911643	0.000252382	0.006006008	0.415509623	PPFIBP1
201526_at	0.701677934	-0.050451049	2.353601904	0.027274904	0.10290003	-3.963926957	ARF5
206179_s_at	-0.701618233	0.009239941	-5.356080264	1.79E-05	0.001358391	2.959633155	TPPP
215321_at	-0.701430902	-0.013134785	-2.466382766	0.021316922	0.0879884	-3.742930727	RUNDC3B
213168_at	0.701384004	0.03152123	2.674179344	0.013379515	0.065306402	-3.320542554	SP3
201258_at	0.701372793	-0.091111705	1.682909882	0.105582174	0.245523559	-5.131653198	RPS16
219937_at	-0.701065744	0.015366541	-1.865488714	0.074597201	0.195702629	-4.841389528	TRHDE
202188_at	0.701014276	-0.093138816	4.917715136	5.35E-05	0.002645054	1.903450578	NUP93
220142_at	-0.700689779	-0.008656865	-2.946052162	0.00713071	0.045511772	-2.741889605	HAPLN2
217911_s_at	-0.700056268	0.162328688	-2.804408357	0.009923075	0.05553735	-3.046748461	BAG3
201393_s_at	0.69950666	0.098861641	2.022591653	0.05459275	0.159782828	-4.574171147	IGF2R
38241_at	0.699287655	0.089685619	4.448828517	0.000174647	0.004859144	0.768179881	BTN3A3
204311_at	-0.699027969	-0.22929959	-3.724632956	0.001076397	0.015158953	-0.967209373	ATP1B2
206016_at	0.698079719	0.050511533	3.130853745	0.004598882	0.035468948	-2.334320718	CCDC22
214285_at	-0.697288092	0.131198241	-1.620428817	0.118431535	0.264945428	-5.225660011	FABP3
206534_at	-0.696879442	-0.140412091	-4.981311798	4.56E-05	0.002405753	2.05720604	GRIN2A
206674_at	-0.696521002	0.258410441	-1.569023133	0.129959127	0.28115985	-5.300878895	FLT3
205220_at	0.696262885	0.119739833	3.72737644	0.001069078	0.015123782	-0.960737831	HCAR3
209197_at	0.695960925	0.04175425	3.683598799	0.001191919	0.016280294	-1.063868898	SYT11
201805_at	0.695891475	0.052494934	2.624846646	0.014963173	0.070032783	-3.422500947	PRKAG1
216206_x_at	-0.695800039	0.051499145	-2.629633691	0.014802124	0.069510147	-3.412651442	MAP2K7
215259_s_at	0.695737343	0.042583216	2.560086676	0.01730943	0.077185048	-3.554789878	CADM4
201340_s_at	0.695539242	0.09606253	4.258988091	0.00028194	0.006550513	0.309530072	ENC1
212924_s_at	-0.695411469	0.260522812	-2.380373902	0.025735986	0.099357225	-3.912026161	LSM4
212199_at	0.695087658	0.063177408	2.650482308	0.014119491	0.067542694	-3.369643511	MRFAP1L1
205681_at	0.695063432	0.132390514	4.370786284	0.000212666	0.005434884	0.579457217	BCL2A1
220185_at	-0.694528139	0.123075924	-3.910080377	0.000677648	0.011237828	-0.527464508	SPTBN4
212918_at	0.694416877	0.133763845	2.700358866	0.012604473	0.063569506	-3.266033678	RECQL
218623_at	-0.694009287	-0.011829124	-3.733864942	0.001051964	0.014966034	-0.945427855	HMP19
220465_at	-0.693980054	0.101320348	-4.509417416	0.00014988	0.004586336	0.914815594	CEBPA-AS1
201169_s_at	-0.693625863	0.088405514	-3.539350113	0.001702987	0.019844368	-1.401481034	BHLHE40
218252_at	0.693560478	0.059121737	3.178310848	0.004104	0.033245312	-2.228042041	CKAP2
220554_at	-0.693421448	0.149487774	-2.609986359	0.015473632	0.071558053	-3.453015162	SLC22A7
217150_s_at	-0.693364872	0.103806476	-2.827077133	0.009415335	0.053834728	-2.998434436	NF2
212875_s_at	0.693050892	0.047842968	3.97633046	0.000574005	0.010158833	-0.369367378	C2CD2
201118_at	0.69286064	0.147677173	2.907044429	0.007814194	0.047611261	-2.826537371	PGD
211005_at	0.692830914	0.042710773	3.531770811	0.00173509	0.020069932	-1.419118834	LAT
213906_at	0.692556555	0.065660567	4.293063142	0.000258729	0.006125528	0.391738449	MYBL1
205483_s_at	0.6923119	0.206540102	2.109844812	0.045674467	0.142720047	-4.419259429	ISG15
203462_x_at	0.692277064	0.122689196	3.442582556	0.00216022	0.022855348	-1.625833893	EIF3B
219530_at	0.692185009	-0.013863162	3.375568978	0.002544884	0.025406939	-1.780077961	PALB2
218208_at	-0.692063895	0.118499142	-2.445261405	0.022331874	0.090921595	-3.784782456	PQLC1
222260_at	-0.691844083	-0.043510575	-3.735172591	0.001048547	0.014934363	-0.94234164	CTD-3126B10.1
206188_at	0.691683497	0.153929453	4.587939121	0.000122934	0.004089885	1.104953596	ZNF623
217892_s_at	0.69147487	0.00307033	3.06901369	0.005330529	0.038529653	-2.471854781	LIMA1
38487_at	0.691348362	0.055864983	3.787666605	0.000920058	0.013673395	-0.818248214	STAB1
217743_s_at	0.691232381	-0.273859629	1.773049971	0.08913338	0.21981187	-4.991181636	TMEM30A
216250_s_at	0.690957468	-0.013463972	3.827811697	0.00083238	0.012728862	-0.723093674	LPXN
212188_at	0.690790785	0.072735408	3.088787989	0.005085189	0.037534681	-2.427996815	KCTD12
218939_at	-0.690521744	0.003754875	-4.998982199	4.36E-05	0.002330665	2.099903366	LETM1
208973_at	-0.690428008	0.039334052	-2.555002231	0.017507487	0.077789829	-3.565099426	ERI3
206571_s_at	0.690413322	0.167887788	4.064036067	0.000460565	0.008836656	-0.159396871	MAP4K4
203335_at	-0.690347301	-0.198138484	-2.60081149	0.015796886	0.072509515	-3.471808278	PHYH
216184_s_at	-0.689961702	-0.060178934	-3.577293907	0.001550807	0.018819656	-1.313023254	RIMS1
219222_at	-0.688507834	-0.060900552	-4.283850327	0.00026481	0.006222535	0.369505977	RBKS
217937_s_at	-0.688078971	0.022963724	-3.168963307	0.004197226	0.033760764	-2.249024394	HDAC7
219522_at	0.687773203	0.006634049	3.308353814	0.0029973	0.027288016	-1.933782702	FJX1
214545_s_at	0.687561102	0.280189428	1.809472167	0.083138217	0.209945331	-4.932841799	PROSC
204115_at	0.687373953	0.191788469	2.212787454	0.036848084	0.124554174	-4.230875254	GNG11
203362_s_at	0.687137687	0.122869708	4.345099714	0.000226904	0.005649199	0.517389465	MAD2L1
206861_s_at	-0.687128429	0.145512004	-3.51195038	0.001821862	0.020700731	-1.465191803	CGGBP1
208994_s_at	-0.687120533	0.115273634	-3.070031397	0.005317629	0.038470658	-2.469600398	PPIG
202743_at	0.686768604	0.048593755	4.037670958	0.000492104	0.009188879	-0.222590522	PIK3R3
216881_x_at	-0.686553705	-0.049830761	-4.223629775	0.000308219	0.00688993	0.224293018	PRB4
207015_s_at	-0.686268143	0.07079443	-4.731941098	8.55E-05	0.003240776	1.453756762	ALDH1A2
218143_s_at	-0.686108127	0.093647294	-3.075137148	0.005253365	0.038207083	-2.458285715	SCAMP2
205441_at	-0.685981518	-0.065955939	-3.770301596	0.000960746	0.014067027	-0.859340983	OCEL1
212425_at	-0.685569343	0.247368152	-2.623041087	0.015024342	0.070214316	-3.426213451	SCAMP1
210983_s_at	0.685526425	0.069638642	3.130683525	0.004600757	0.035468948	-2.334700797	MCM7
219374_s_at	0.685121103	-0.123877885	3.306480952	0.003010962	0.027338319	-1.938050413	ALG9
219310_at	-0.684473189	0.011151743	-2.325860134	0.028958311	0.10699563	-4.01732958	SYNDIG1
216381_x_at	-0.68407745	-0.180915398	-1.992300456	0.058032859	0.16614107	-4.626888718	AKR7A3
206406_at	-0.683845403	-0.037729362	-3.809917302	0.000870395	0.013142909	-0.765534324	SMCP
218852_at	0.683605906	-0.04328674	3.01622342	0.006042422	0.041431862	-2.588365428	PPP2R3C
209252_at	0.683380429	0.028796333	4.860791464	6.18E-05	0.002791508	1.765730517	HARS2
202710_at	0.683251515	0.083967807	2.492559891	0.020118352	0.084656298	-3.690772939	BET1
210523_at	-0.68301773	0.14986209	-3.896111872	0.000701756	0.011500695	-0.560737162	BMPR1B
205003_at	0.68240256	-0.063189646	2.521573868	0.018863164	0.081647115	-3.632596196	DOCK4
89476_r_at	-0.681852133	-0.105941155	-3.966924795	0.000587703	0.010316592	-0.391840909	NPEPL1
218893_at	-0.681847946	0.093814171	-2.170229837	0.040290984	0.131899627	-4.309472879	ISOC2
220430_at	-0.681826201	-0.121856762	-3.410906405	0.002334411	0.023918066	-1.698862473	FAM110D
200925_at	-0.681815855	0.024901295	-2.540353831	0.018089971	0.079451509	-3.594737804	COX6A1
201912_s_at	0.681179428	0.034730606	2.932623708	0.007359294	0.045942499	-2.771087044	GSPT1
221428_s_at	0.68061309	0.295815962	2.299473484	0.030647262	0.110994911	-4.06776055	TBL1XR1
222116_s_at	0.680252544	-0.138943795	2.293184639	0.031062863	0.111940495	-4.079727113	TBC1D16
217780_at	-0.680196252	-0.217274973	-2.725387385	0.011903202	0.061289033	-3.213666654	WDR83OS
207651_at	0.679675766	0.119731762	2.790586767	0.010245273	0.056558597	-3.076113877	GPR171
202817_s_at	0.679662679	0.262733811	2.582265493	0.016469693	0.074688004	-3.509686749	SS18
215328_at	-0.679218268	0.148882394	-2.22189442	0.036146871	0.122809193	-4.213927389	EFR3B
210817_s_at	0.679012501	0.065177882	4.038128799	0.000491539	0.009188879	-0.221493665	CALCOCO2
206650_at	-0.67892523	-0.143733509	-3.757844382	0.000991021	0.014342939	-0.888794161	IQCC
203407_at	0.678858875	0.011115102	3.369873595	0.00258049	0.02551615	-1.793141858	PPL
207075_at	0.678844755	0.03204471	3.582511457	0.001530951	0.018705325	-1.300839372	NLRP3
201599_at	-0.678661078	-0.000459716	-2.328899515	0.028769341	0.106614792	-4.011497775	OAT
211174_s_at	-0.678537972	0.080012286	-3.710181843	0.001115767	0.01550459	-1.00127931	CCKAR
213524_s_at	-0.678416138	-0.145200585	-2.527870158	0.018600575	0.080929271	-3.619921117	G0S2
201667_at	0.678281396	-0.191976441	1.389582347	0.177631687	0.342926835	-5.547811	GJA1
213725_x_at	0.678072507	0.082280117	3.180436308	0.004083082	0.033140049	-2.223267744	XYLT1
209218_at	0.677477364	0.056548299	1.838773657	0.078570614	0.201988129	-4.885262766	SQLE
220519_s_at	-0.676777776	0.038173618	-5.008257706	4.26E-05	0.002306437	2.122311438	LIM2
200946_x_at	-0.676652638	-0.12910356	-2.373196755	0.026140516	0.100493624	-3.925974771	GLUD1
202794_at	0.676586901	-0.005939121	5.798250517	5.98E-06	0.000695316	4.012000151	INPP1
204352_at	0.676482791	0.11156527	3.418384774	0.002292092	0.023671748	-1.681640403	TRAF5
221163_s_at	-0.676368651	-0.0997635	-3.663755997	0.001252067	0.016642946	-1.110517014	MLXIPL
201008_s_at	0.676267854	0.073965461	3.049071907	0.005589439	0.039491147	-2.515966584	TXNIP
219228_at	-0.675556826	-0.040151315	-2.077634921	0.048802484	0.148477803	-4.47696685	ZNF331
210475_at	-0.675368498	0.10173507	-4.178602862	0.000345238	0.007456185	0.115857968	POU3F1
219922_s_at	0.675327156	-0.104883944	2.21984964	0.036303252	0.123117082	-4.217736593	LTBP3
218781_at	0.674451198	0.021021522	3.904770917	0.000686714	0.011352943	-0.540114135	SMC6
209123_at	-0.674312865	-0.138758308	-2.073193581	0.049248496	0.149376391	-4.484876567	QDPR
204924_at	0.674306584	0.086649076	4.268122795	0.000275522	0.006437548	0.331562178	TLR2
207785_s_at	0.674052327	0.245032521	2.500648555	0.01976084	0.084052461	-3.674592586	RBPJ
202478_at	0.67394137	0.13383327	2.11437092	0.045249624	0.141932056	-4.411102354	TRIB2
213651_at	-0.673569629	0.048606424	-3.923895748	0.00065461	0.011024742	-0.494534998	INPP5J
218394_at	-0.673507758	-0.005559623	-2.258190389	0.03347088	0.117480448	-4.145938297	ROGDI
201693_s_at	-0.673380434	0.328525338	-1.339068988	0.193308433	0.361711038	-5.612781316	EGR1
200766_at	0.673311482	-0.008265065	3.431474759	0.002219811	0.023231178	-1.651466676	CTSD
203521_s_at	0.673173968	0.063966762	2.940193757	0.007229588	0.045701193	-2.754634854	ZNF318
219383_at	0.671930861	0.035018715	3.836756056	0.000813997	0.01260992	-0.701864671	PRR5L
203828_s_at	0.67187676	0.148238808	2.505452183	0.019551326	0.08355928	-3.664969412	IL32
214767_s_at	-0.671864642	-0.055376213	-3.640645928	0.001325881	0.01720492	-1.164766595	HSPB6
218167_at	0.671750548	0.047955135	1.887471392	0.071459809	0.190377429	-4.804939065	AMZ2
218010_x_at	-0.671451968	-0.027756696	-2.880310502	0.008318202	0.049601274	-2.88425306	PPDPF
209897_s_at	-0.671312755	-0.085756977	-2.527361779	0.01862165	0.080992884	-3.620945195	SLIT2
205617_at	-0.671282091	0.121960938	-3.576694235	0.001553105	0.018829336	-1.314423283	PRRG2
216535_at	-0.671223694	0.283106589	-1.980821877	0.059385735	0.168667315	-4.646719304	CADM3
218327_s_at	-0.671006401	-0.077194264	-2.806686352	0.009870902	0.055319373	-3.041901854	SNAP29
203771_s_at	0.670938585	0.292123295	2.366018946	0.026550924	0.101357161	-3.939899212	BLVRA
204731_at	-0.670620622	0.036300857	-2.093426451	0.04724574	0.145311098	-4.448749902	TGFBR3
210977_s_at	-0.670148929	-0.009264335	-4.457064562	0.000171054	0.00481252	0.788107288	HSF4
208177_at	-0.670142491	-0.243383074	-1.685040431	0.105165602	0.244832342	-5.128398504	SLC34A1
201202_at	0.669969558	-0.120555912	3.171458072	0.004172147	0.033651283	-2.243426729	PCNA
203760_s_at	0.669510482	0.04605107	2.974513203	0.006668443	0.04381386	-2.679811376	SLA
214558_at	-0.669372029	0.009916681	-5.151603538	2.98E-05	0.001895991	2.4681566	GPR12
221730_at	0.669149664	0.062990836	3.801673433	0.000888479	0.013351666	-0.785072476	COL5A2
218790_s_at	-0.669145556	0.170051114	-3.554776616	0.001639431	0.019462228	-1.365549102	TMLHE
211359_s_at	-0.669106463	0.107689012	-3.240442682	0.003533257	0.030225603	-2.087986482	OPRM1
208775_at	0.668985954	-0.059615325	2.631732468	0.014732029	0.0693129	-3.408330117	XPO1
221088_s_at	0.668697822	0.106769522	3.442739147	0.002159391	0.022855348	-1.625472355	PPP1R9A
204230_s_at	-0.668171246	0.195276636	-2.293934374	0.031013048	0.111793083	-4.078301574	SLC17A7
209860_s_at	0.667708895	0.048502084	3.062739008	0.005410727	0.038818643	-2.485747393	ANXA7
209421_at	0.667592376	0.099165821	3.36812508	0.002591519	0.025584874	-1.797151095	MSH2
210720_s_at	-0.667517169	-0.093661905	-2.763712358	0.010900304	0.058388686	-3.133007395	NECAB3
202979_s_at	0.66710774	0.220162256	2.561972872	0.017236489	0.076941821	-3.550962422	CREBZF
204134_at	-0.666999958	-0.21644806	-2.471789558	0.021064066	0.087250617	-3.732183705	PDE2A
213194_at	0.666636194	0.027903618	2.808724843	0.009824435	0.055231635	-3.037563197	ROBO1
212920_at	0.666585743	0.102248006	3.213416333	0.003771408	0.031591082	-2.149032439	REST
205489_at	-0.666469924	-0.211740945	-2.416976344	0.023761131	0.094802758	-3.840498483	CRYM
204299_at	0.666305348	0.091916841	2.953851426	0.007001076	0.044962934	-2.724904394	SRSF10
212288_at	0.666220883	-0.006234079	3.122804727	0.00468833	0.035959147	-2.352284139	FNBP1
206974_at	0.666194575	0.12781152	3.651436615	0.001290899	0.016998062	-1.13944686	CXCR6
218002_s_at	-0.665921375	-0.14575093	-2.379638776	0.025777154	0.099357225	-3.913456027	CXCL14
212522_at	-0.665750132	0.031806461	-2.1562582	0.041483061	0.134399547	-4.335057799	PDE8A
205606_at	-0.665724818	0.166751719	-3.111665329	0.004814888	0.036483823	-2.377114215	LRP6
203045_at	-0.66571719	-0.151563128	-2.442157938	0.022484719	0.091254895	-3.790914254	NINJ1
201842_s_at	0.665633309	0.103432555	3.406795409	0.002357997	0.024055404	-1.708324662	EFEMP1
204932_at	0.665595326	-0.093572627	2.136065776	0.043262073	0.137849794	-4.371840551	TNFRSF11B
214568_at	-0.665396017	0.071343031	-3.994552531	0.000548359	0.009868491	-0.325803016	TPSD1
213874_at	-0.665299707	0.094868755	-3.329604848	0.002846421	0.026629595	-1.88529962	SERPINA4
217860_at	0.664859064	0.03937649	1.860158414	0.075375754	0.197044785	-4.850180629	NDUFA10
202284_s_at	-0.664829221	-0.084417808	-1.815688044	0.082150566	0.208073404	-4.92279635	CDKN1A
207560_at	-0.66450409	-0.009420955	-3.229850708	0.003624805	0.030690997	-2.11193357	SLC28A1
210386_s_at	-0.664324374	-0.058190177	-3.136659065	0.004535391	0.035173107	-2.32135336	MTX1
218622_at	0.663872526	-0.033401151	3.352234054	0.002693868	0.025985069	-1.833556678	NUP37
205304_s_at	0.663838278	0.110073442	2.392364261	0.025072996	0.097889219	-3.888666724	KCNJ8
219579_at	-0.663634062	-0.015935465	-4.25096828	0.000287698	0.006599691	0.290190755	RAB3IL1
218454_at	0.663523384	-0.070973562	2.734185351	0.011665554	0.060662815	-3.195200436	PLBD1
200923_at	0.663193046	0.023843651	2.762633646	0.010927406	0.058447182	-3.135285363	LGALS3BP
204069_at	0.663179921	0.016286425	3.865288782	0.00075799	0.011994017	-0.634076835	MEIS1
220303_at	-0.66279708	-0.028332002	-2.744150051	0.0114018	0.059894343	-3.174249106	PDZD3
221065_s_at	-0.66273879	-0.013704328	-3.762271921	0.000980154	0.014284528	-0.878328413	CHST8
221753_at	0.662646244	0.041795999	3.649050343	0.001298556	0.017008647	-1.14504775	SSH1
206918_s_at	0.662535673	-0.084847042	3.32295291	0.002892838	0.026722044	-1.900487078	CPNE1
216223_at	-0.662233035	0.318163291	-1.595098706	0.124000653	0.273123905	-5.26296663	CPN2
220281_at	-0.662198414	0.15720211	-1.635907639	0.115132221	0.259694249	-5.202632664	SLC12A1
214903_at	-0.662166938	-0.03173543	-3.730538144	0.001060705	0.015039237	-0.953278389	SYT2
218565_at	-0.662144807	-0.095133196	-3.106785635	0.004871357	0.036773884	-2.387980046	C9orf114
207249_s_at	-0.66198523	0.115051387	-2.292717251	0.031093955	0.111956083	-4.080615651	SLC28A2
209191_at	0.66179523	-0.002312785	1.662026727	0.109739533	0.252295578	-5.163384402	TUBB6
214343_s_at	-0.661757071	0.081575871	-2.841791798	0.009099051	0.052687996	-2.966973358	ATXN7L1
208937_s_at	0.661394126	0.373002319	1.134903175	0.267815607	0.445565056	-5.853996759	ID1
216849_at	-0.661213588	0.012425229	-4.44580857	0.000175984	0.004860743	0.760873474	AC007389.3
204355_at	0.660564367	0.066560685	2.653353742	0.014027823	0.06727092	-3.363706048	DHX30
219873_at	-0.660474517	0.076845551	-2.185234637	0.039045258	0.129169497	-4.281875054	COLEC11
219891_at	-0.659600996	-0.001585596	-3.143698523	0.004459535	0.034835856	-2.305616655	PGPEP1
201066_at	-0.659582567	0.008518322	-2.662594195	0.013736605	0.066378005	-3.344575964	CYC1
203697_at	0.659184914	0.178058251	2.032662796	0.053489747	0.157778406	-4.55652083	FRZB
203941_at	0.659034455	-0.105020893	3.538534522	0.001706413	0.019844368	-1.403379511	INTS9
218376_s_at	0.659000564	-0.023535679	3.304458224	0.003025787	0.027433215	-1.942658688	MICAL1
207095_at	-0.658868449	-0.086055755	-1.582947506	0.126748485	0.276550164	-5.280696176	SLC10A2
210325_at	-0.658673731	-0.048997651	-2.792373006	0.010203083	0.056485174	-3.072322805	CD1A
219243_at	0.658541959	0.138275621	2.817414257	0.009628678	0.054512916	-3.019051862	GIMAP4
214974_x_at	0.658533974	0.165383549	2.427868075	0.02320105	0.093119025	-3.819089075	CXCL5
220008_at	-0.658334165	-0.067618279	-3.000104918	0.006277364	0.042348581	-2.623768942	PEAK1
221042_s_at	-0.65814092	-0.021417279	-2.668689744	0.01354762	0.065915289	-3.331937537	CLMN
210671_x_at	-0.658054124	0.122246288	-3.710291723	0.001115462	0.01550459	-1.001020376	MAPK8
208336_s_at	-0.657863233	-0.012662351	-2.463799284	0.021438732	0.088383809	-3.74806108	TECR
206337_at	0.657735716	0.133360158	3.296308945	0.003086231	0.027728122	-1.961214833	CCR7
212515_s_at	0.657701314	0.3036622	1.302410242	0.205348098	0.376381527	-5.658641946	DDX3X
209226_s_at	0.657690808	0.043302535	2.987217809	0.006471471	0.043010606	-2.652016048	TNPO1
221506_s_at	-0.657536275	0.069322286	-2.576254974	0.016693425	0.075307137	-3.521930921	TNPO2
210385_s_at	0.65743452	0.298881135	2.539429742	0.018127316	0.079504216	-3.596604348	ERAP1
218084_x_at	0.657428102	0.110818673	3.015884581	0.006047273	0.041436414	-2.589110507	FXYD5
220607_x_at	0.657397592	0.087025318	2.441500338	0.022517229	0.091320683	-3.792212949	NELFCD
206882_at	-0.657311198	0.032011922	-4.014637012	0.000521405	0.009509572	-0.277748582	SLC1A6
208147_s_at	-0.657244508	0.277550749	-1.862712389	0.075001839	0.196435625	-4.845970749	CYP2C8
205119_s_at	0.657203644	0.003964183	3.214899091	0.003757949	0.031518229	-2.145688146	FPR1
209866_s_at	-0.656659605	0.198963933	-2.708884128	0.012361345	0.062696105	-3.248224046	LPHN3
212683_at	-0.656602807	-0.0124472	-3.099548372	0.004956283	0.037078544	-2.404082972	SLC25A44
209387_s_at	0.65651324	0.198725687	2.028239619	0.053971716	0.158620514	-4.564280236	TM4SF1
211989_at	0.656345742	0.079259201	3.65922198	0.001266224	0.016774541	-1.121167179	SMARCE1
210150_s_at	0.656114809	-0.028287412	4.545769595	0.00013674	0.004306201	1.002830276	LAMA5
57588_at	0.655934955	0.064034049	2.746345791	0.011344444	0.059752712	-3.169627294	SLC24A3
202546_at	0.655831126	-0.187441208	2.258773526	0.033429398	0.11742898	-4.14484024	VAMP8
209156_s_at	0.655445884	0.113261073	4.048494737	0.000478906	0.009063811	-0.196654782	COL6A2
203188_at	-0.655372734	-0.157107316	-3.420489868	0.002280315	0.023608414	-1.676790395	B3GNT1
212551_at	0.655330306	0.025041164	2.874851659	0.008424852	0.04994697	-2.896007796	CAP2
217711_at	-0.655320423	0.08109073	-4.886504173	5.79E-05	0.00268166	1.827949477	TEK
200050_at	0.655222307	0.008197179	4.243193112	0.000293391	0.006693593	0.271444811	ZNF146
207317_s_at	-0.655176323	-0.112652498	-3.021123343	0.005972686	0.0410659	-2.577586933	CASQ2
215451_s_at	-0.655120622	0.09208405	-3.337142672	0.002794697	0.026453044	-1.868077086	AFF1
209869_at	0.655052926	0.133561213	3.195784115	0.003935064	0.032399726	-2.188756951	ADRA2A
205841_at	0.654846935	0.07192184	4.075183592	0.000447841	0.008667168	-0.132659621	JAK2
201945_at	-0.654723	-0.048992451	-3.499579733	0.001878154	0.020985825	-1.493909512	FURIN
65588_at	0.654338263	-0.017856223	2.741334148	0.011475758	0.060089837	-3.180173581	SNHG17
218045_x_at	-0.654048413	-0.060992116	-4.081331989	0.000440972	0.008618881	-0.117908263	PTMS
215563_s_at	-0.653933709	0.337861463	-1.447163385	0.161009446	0.321506449	-5.471280071	MST1L
221803_s_at	0.653585131	-0.111953614	3.3703206	0.002577678	0.02551615	-1.792116793	NRBF2
219279_at	0.653526894	0.154061796	4.017760375	0.000517333	0.009449037	-0.270272126	DOCK10
206247_at	0.653394156	-0.019993925	2.730950955	0.011752395	0.060862177	-3.201992669	MICB
209462_at	-0.653355216	0.07068369	-4.173068913	0.000350082	0.007509117	0.102540066	APLP1
215045_at	-0.653086252	-0.025013264	-3.890171787	0.000712263	0.011563598	-0.574879525	CELF3
204715_at	0.652990123	0.077704902	3.880791537	0.000729172	0.011728313	-0.597203987	PANX1
212232_at	0.65297372	-0.036484344	3.188819402	0.00400158	0.032732408	-2.20442547	FNBP4
207543_s_at	-0.652857286	-0.102478856	-2.369373821	0.026358369	0.100929147	-3.933394168	P4HA1
206811_at	-0.652853133	-0.001642781	-3.931241362	0.000642677	0.010927258	-0.47701783	ADCY8
218404_at	0.652828449	-0.111556989	2.76363927	0.010902138	0.058388686	-3.133161752	SNX10
221996_s_at	-0.652750656	0.066578261	-2.620327197	0.015116724	0.070567208	-3.431791052	CLTB
206709_x_at	-0.65270438	0.042395895	-3.364752432	0.00261292	0.025701689	-1.804882432	GPT
209174_s_at	0.652643651	0.072576633	3.182796912	0.004059971	0.033037951	-2.217963833	QRICH1
214451_at	-0.652456705	0.152699705	-2.343128836	0.027899583	0.104440325	-3.984133076	TFAP2B
218157_x_at	0.652359004	0.184427014	2.339779107	0.028102135	0.104823303	-3.990584212	CDC42SE1
219443_at	0.652195656	-0.111331638	2.682100484	0.013140404	0.064804379	-3.304078835	TASP1
209171_at	0.652178317	-0.215699007	2.622784722	0.015033046	0.070228838	-3.426740467	ITPA
212922_s_at	0.651853963	0.05071185	3.366342028	0.002602812	0.025655994	-1.801238815	SMYD2
220989_s_at	-0.651379174	-0.059534603	-3.758726417	0.000988847	0.014342939	-0.88670944	AMN
213506_at	0.651139345	0.000930781	2.134626059	0.043391499	0.138056423	-4.374454353	F2RL1
218589_at	0.651053205	-0.041881973	3.037558664	0.005744369	0.040184005	-2.541379628	LPAR6
208062_s_at	-0.650716538	0.182485349	-2.291558948	0.031171131	0.112140326	-4.082817183	NRG2
221675_s_at	-0.6506904	0.043057001	-2.126877656	0.044094054	0.139729825	-4.38850133	CHPT1
214015_at	-0.65067706	-0.133930793	-4.24609552	0.000291253	0.006669057	0.278442122	SOCS7
201821_s_at	0.650412036	0.089705671	3.33326895	0.002821163	0.026516821	-1.876929472	TIMM17A
214797_s_at	-0.650043631	0.111659437	-3.153402374	0.004356968	0.034406067	-2.283901132	CDK18
205911_at	-0.649863106	0.020433574	-1.942894858	0.064055807	0.177786391	-4.711663263	PTH1R
205754_at	-0.64971361	0.073372875	-3.843947021	0.000799508	0.012456387	-0.684789939	F2
219619_at	0.649705938	0.150980031	3.628601811	0.001366026	0.017488482	-1.193004776	DIRAS2
214519_s_at	0.649683225	0.274236948	2.386869169	0.025374862	0.098606778	-3.899380924	RLN2
201525_at	-0.649444501	0.071782417	-3.308761823	0.002994331	0.027288016	-1.932852855	APOD
206149_at	-0.649237523	-0.242765805	-2.072560214	0.049312396	0.149465715	-4.486003607	CHP2
206726_at	0.649041934	0.070932735	3.186687959	0.004022152	0.032815322	-2.209217995	HPGDS
220224_at	-0.648994003	0.120942027	-2.73881919	0.011542194	0.06025655	-3.185462305	HAO1
210283_x_at	0.64833267	0.085701042	3.321759431	0.002901244	0.026722044	-1.903210886	PAIP1
217546_at	-0.647765019	-0.27057966	-1.531412858	0.138968099	0.293712599	-5.354671618	MT1M
209101_at	0.647573861	-0.243931273	1.754830946	0.092268917	0.225069956	-5.020026575	CTGF
205229_s_at	-0.647203521	0.276072123	-1.666877196	0.108761827	0.250779751	-5.15604196	COCH
209546_s_at	0.647135415	0.07389854	3.418672585	0.002290479	0.023671748	-1.68097736	APOL1
218793_s_at	-0.646810649	-0.141867089	-2.202847771	0.037627464	0.126040956	-4.249321343	SCML1
207353_s_at	-0.646395256	-0.174452235	-4.006837939	0.000531712	0.00966945	-0.296413351	HMX1
214792_x_at	-0.646178596	0.161786269	-3.433373598	0.002209511	0.023142696	-1.647086666	VAMP2
200958_s_at	0.64532839	-0.147306188	2.509742418	0.019365952	0.083163574	-3.656365866	SDCBP
206527_at	-0.645021974	0.018264577	-3.550330438	0.001657507	0.019545681	-1.375909782	ABAT
219935_at	0.645008115	0.042913459	2.841358688	0.009108214	0.052716731	-2.967900492	ADAMTS5
200720_s_at	0.644715135	0.08836749	3.969348222	0.000584143	0.010316592	-0.386051328	ACTR1A
218580_x_at	-0.644460566	-0.073311544	-2.036415243	0.053083865	0.156987118	-4.549928864	AURKAIP1
220147_s_at	0.643635139	-0.068237204	3.054937726	0.005512054	0.039142757	-2.503003606	FAM60A
209772_s_at	0.643353822	-0.030664541	2.935426259	0.007311018	0.045839261	-2.764998403	CD24
209583_s_at	0.643291643	0.069054916	3.162266242	0.004265271	0.034133047	-2.264042655	CD200
204772_s_at	0.643166104	0.090343889	3.544927464	0.001679735	0.019687635	-1.388495146	TTF1
204621_s_at	-0.643065469	0.285473592	-1.546553403	0.135281593	0.288545542	-5.333143868	NR4A2
218086_at	0.642854675	-0.072748412	3.013388428	0.006083125	0.041519321	-2.594598233	NPDC1
205670_at	-0.642539644	-0.139917001	-2.718169382	0.012101574	0.061853584	-3.228794116	GAL3ST1
206401_s_at	-0.642470908	0.001222218	-2.692333749	0.012837446	0.064055516	-3.282772104	MAPT
208881_x_at	-0.642401276	0.12241323	-2.592998905	0.016077114	0.073518813	-3.487782728	IDI1
205184_at	-0.641444149	0.120106425	-3.003151104	0.006232303	0.042112512	-2.617084379	GNG4
220072_at	-0.641114697	0.135477175	-3.709096073	0.001118782	0.015512123	-1.00383786	CSPP1
203617_x_at	-0.641011999	0.013465527	-3.91564212	0.000668279	0.011151012	-0.514210421	ELK1
209769_s_at	-0.640819	0.042036618	-4.151504004	0.000369614	0.007804106	0.050662473	SEPT5-GP1BB
201299_s_at	-0.640674283	0.092522983	-2.088909058	0.047686469	0.146193455	-4.456836599	MOB1A
205789_at	0.640479966	0.146102354	3.407069107	0.00235642	0.024055404	-1.707694812	CD1D
206522_at	-0.640441979	-0.254723293	-1.559196304	0.13226518	0.284273235	-5.315035845	MGAM
210785_s_at	0.640117545	0.140118246	3.958223731	0.000600663	0.010417053	-0.412622825	THEMIS2
201696_at	0.639538226	0.033583122	4.879835522	5.89E-05	0.002717023	1.81181436	SRSF4
201369_s_at	0.639497074	0.046174589	2.251464722	0.033952716	0.118311213	-4.158589797	ZFP36L2
200742_s_at	-0.639356899	0.293889154	-1.684712178	0.105229693	0.244840012	-5.128900163	TPP1
203659_s_at	-0.639137891	0.157697438	-1.890532744	0.071032145	0.189796895	-4.799838108	TRIM13
218875_s_at	0.638691713	-0.029297797	3.275516984	0.003245799	0.028742613	-2.008485969	FBXO5
214370_at	0.638572573	0.165320293	1.911230528	0.068198881	0.184869208	-4.765192702	S100A8
206387_at	-0.638527225	-0.08422601	-4.386349525	0.000204476	0.005334226	0.617075923	CDX2
204114_at	0.638442207	0.030671854	3.115689395	0.004768794	0.036325942	-2.36814852	NID2
200022_at	0.638291993	0.144941911	1.808910854	0.083227907	0.210045008	-4.933747663	RPL18
218909_at	0.63822945	0.141277461	2.935375566	0.007311889	0.045839261	-2.765108558	RPS6KC1
212605_s_at	0.638156423	0.096854787	2.068176903	0.049756659	0.150401299	-4.493796996	NUDT3
210231_x_at	0.637755811	-0.137450985	2.347610944	0.027630653	0.103790434	-3.975492298	SET
201860_s_at	0.63759746	0.084926984	1.848496252	0.077103802	0.199484229	-4.869349879	PLAT
202604_x_at	0.637382404	0.139002612	4.10840051	0.000411956	0.008324033	-0.052928164	ADAM10
210107_at	-0.636498934	-0.124249469	-3.344269118	0.002746635	0.026283948	-1.851782389	CLCA1
220917_s_at	0.635963388	0.067896294	3.119293647	0.004727871	0.036175722	-2.360114259	WDR19
204836_at	-0.635939952	-0.101051173	-1.990298454	0.058266836	0.166623989	-4.630353229	GLDC
214080_x_at	-0.635895276	-0.0141988	-3.50988851	0.001831129	0.02075194	-1.46998036	PRKCSH
221479_s_at	0.635822877	0.169719345	2.00025059	0.057111892	0.164485813	-4.61310663	BNIP3L
204589_at	0.635652629	0.019760522	2.884890069	0.008229723	0.049160662	-2.874383726	NUAK1
202464_s_at	0.635148246	-0.199170666	1.43139822	0.165431295	0.327226021	-5.49249229	PFKFB3
203889_at	0.635134014	0.089280554	2.263637571	0.033085207	0.116616062	-4.13567417	SCG5
206646_at	-0.634961051	0.014572164	-3.767902709	0.000966504	0.014134846	-0.865014472	GLI1
220009_at	-0.634931856	0.089838154	-3.936428905	0.00063438	0.010859762	-0.4646435	LONRF3
201271_s_at	0.634887852	-0.101457178	3.241414256	0.003524972	0.030206795	-2.085788445	RALY
203609_s_at	-0.634782543	0.125979523	-2.740515433	0.011497345	0.060139803	-3.181895532	ALDH5A1
205692_s_at	0.634098932	0.122526025	2.639754265	0.014466976	0.068580135	-3.391796553	CD38
219747_at	-0.633968944	-0.171669922	-1.101279553	0.281884648	0.459899696	-5.890331943	NDNF
220130_x_at	-0.633899512	-0.115529121	-4.413872549	0.000190756	0.005103627	0.683624329	LTB4R2
211071_s_at	0.633859929	0.000353765	2.648090692	0.014196271	0.0676804	-3.374586234	MLLT11
208844_at	-0.633854917	0.199599369	-2.092748292	0.04731167	0.145384851	-4.449964648	VDAC3
218729_at	0.633313639	-0.001140481	2.149717807	0.04205194	0.135356659	-4.34699702	LXN
217739_s_at	0.633220762	-0.074336761	1.732677534	0.096208146	0.231890091	-5.054793659	NAMPT
207216_at	-0.633147299	-0.003631241	-4.476570371	0.000162836	0.004676515	0.835309293	TNFSF8
208394_x_at	-0.633097394	0.075177121	-3.261136941	0.003360804	0.029407592	-2.041117388	ESM1
221381_s_at	0.633078987	0.076392862	3.161877089	0.004269257	0.034143174	-2.264914959	MORF4L1
60794_f_at	0.632884056	0.358232378	2.005230523	0.056541613	0.163523059	-4.604453948	ZNF814
219509_at	-0.632600325	-0.064852675	-3.433883198	0.002206755	0.023142696	-1.645911053	MYOZ1
219569_s_at	0.632488749	-0.086788422	3.127220573	0.004639052	0.035700768	-2.342431325	SLC35G2
209406_at	0.632340959	0.17647229	2.394083928	0.024979209	0.097644586	-3.885310726	BAG2
219505_at	0.632304416	0.150998268	1.36845161	0.184062723	0.350366968	-5.575238073	CECR1
222369_at	0.632130496	0.091078783	3.650015136	0.001295455	0.016998062	-1.142783367	NAA40
204702_s_at	0.632129134	0.065382574	4.28400867	0.000264704	0.006222535	0.369888054	NFE2L3
203650_at	0.631997131	0.044719408	4.159782128	0.000361992	0.007710786	0.070572886	PROCR
220319_s_at	0.631942132	-0.048163062	3.581823634	0.001533554	0.018718906	-1.302445834	MYLIP
215084_s_at	0.631624509	-0.072178491	4.097779787	0.000423108	0.008467558	-0.078431072	LRRC42
202527_s_at	0.631254914	0.129500505	1.955641867	0.062451389	0.174855905	-4.689935907	SMAD4
202454_s_at	-0.631187639	0.164769598	-1.74918648	0.093259282	0.226702466	-5.028916966	ERBB3
203478_at	-0.631182304	-0.102339628	-3.05815317	0.005470072	0.038976978	-2.495893345	NDUFC1
221011_s_at	0.631041441	0.034793881	2.900563731	0.007933632	0.048045951	-2.840550998	LBH
201754_at	-0.630755155	-0.117657942	-2.632947614	0.014691588	0.069226456	-3.405827326	COX6C
212364_at	0.630734183	0.016010683	2.538125136	0.018180161	0.079680285	-3.59923884	MYO1B
203666_at	0.630658283	0.095067316	2.246856282	0.034286504	0.119110481	-4.167244758	CXCL12
204157_s_at	-0.630390317	0.196883585	-2.941617147	0.007205444	0.045662733	-2.751539241	SIK3
219428_s_at	-0.630192852	-0.113552133	-3.301377422	0.003048501	0.027619115	-1.949675636	PXMP4
205213_at	0.630007231	-0.099388943	3.193029072	0.003961247	0.032551231	-2.194956516	ACAP1
219628_at	0.629817792	0.052012393	3.89183194	0.000709311	0.011559003	-0.570927387	ZMAT3
220344_at	-0.629723724	-0.007877097	-4.321915618	0.00024057	0.00585015	0.461392309	C11orf16
202180_s_at	0.629709645	-0.102416927	2.576209183	0.01669514	0.075307137	-3.522024142	MVP
204712_at	-0.628938559	-0.039221603	-2.636402093	0.014577189	0.068887038	-3.398708902	WIF1
216565_x_at	0.628872704	0.063999273	2.484263522	0.020491275	0.085782199	-3.707337644	RP4-781L3.1
201546_at	0.628511497	0.042271182	3.094376923	0.005017839	0.0373451	-2.415580186	TRIP12
220748_s_at	-0.628344852	-0.163622279	-1.643472564	0.113547951	0.257509433	-5.191315553	ZNF580
219159_s_at	0.627958318	-0.058110158	2.552946339	0.01758817	0.078007364	-3.569264861	SLAMF7
218238_at	0.627954051	0.155650466	3.446055947	0.002141908	0.022738297	-1.617813301	GTPBP4
218860_at	-0.627755502	-0.16018005	-2.407081695	0.024280731	0.096271579	-3.859898535	NOC4L
203971_at	-0.627674603	-0.044335672	-3.040234169	0.005708002	0.040013414	-2.535477612	SLC31A1
210799_at	-0.627424033	-0.122463993	-4.120116766	0.000399992	0.008161137	-0.02478436	HTR1B
219885_at	0.627396631	-0.017604079	4.20029569	0.000326881	0.007164744	0.168083116	SLFN12
200934_at	0.627376959	-0.118800463	2.87824869	0.008358332	0.049715747	-2.888694057	DEK
201518_at	0.627252474	-0.19614339	3.351555904	0.002698322	0.025985069	-1.835109014	CBX1
217844_at	-0.627066758	-0.085803821	-3.245488712	0.003490433	0.030030661	-2.076568009	CTDSP1
219540_at	0.6270303	-0.115551661	2.735566348	0.01162866	0.060545923	-3.192299104	ZNF267
214348_at	-0.626841389	0.088065402	-4.132017627	0.000388193	0.008011579	0.00381364	TACR2
208070_s_at	0.626798841	-0.15297715	2.717991106	0.012106513	0.061853632	-3.229167487	REV3L
216952_s_at	0.62673969	-0.039479131	3.666912577	0.001242303	0.016607714	-1.103100434	LMNB2
206896_s_at	-0.626273872	0.011520038	-3.166499758	0.004222134	0.033853578	-2.254550356	GNG7
220100_at	-0.625653127	-0.192932348	-1.627104013	0.116999157	0.262630665	-5.215750828	SLC22A11
221127_s_at	0.625453452	0.142682914	1.754230849	0.09237378	0.225155529	-5.020972805	DKK3
217969_at	-0.625254744	-0.154238293	-2.148330488	0.042173508	0.135655775	-4.349526423	VPS51
219883_at	-0.625019437	-0.01188309	-3.215798539	0.003749808	0.031473302	-2.143659201	TEX40
220819_at	-0.624886685	0.050180674	-4.048665424	0.0004787	0.009063811	-0.1962457	FRMD1
221561_at	0.624618677	0.068421406	2.204999648	0.037457478	0.125740086	-4.245332452	SOAT1
212629_s_at	0.624308459	0.234217484	2.281129682	0.031873937	0.113882165	-4.102608168	PKN2
202396_at	0.624236125	0.079824387	2.594231299	0.016032603	0.073368745	-3.485264577	TCERG1
219220_x_at	-0.623945925	0.037874011	-3.405006268	0.002368334	0.024102075	-1.712441553	MRPS22
214819_at	-0.623371098	-0.077105664	-4.240953939	0.000295052	0.006719258	0.2660468	IQSEC2
202569_s_at	0.623285201	0.080572263	2.964834772	0.00682233	0.04435575	-2.70095118	MARK3
218707_at	-0.623252904	0.114518382	-3.412982556	0.002322587	0.02386881	-1.694082467	ZNF444
208452_x_at	-0.622888371	0.112917592	-3.148832817	0.004404981	0.034592186	-2.29413025	MYO9B
200695_at	0.622725172	-0.072623401	2.524252315	0.01875104	0.081308133	-3.627206379	PPP2R1A
218365_s_at	-0.622556929	0.004409553	-3.109137568	0.004844061	0.036660599	-2.382743745	DARS2
216572_at	-0.622272575	0.166510604	-1.792170847	0.085941318	0.21443461	-4.960666043	FOXL1
217815_at	0.62216593	0.013326832	5.051092713	3.83E-05	0.002135719	2.225750804	SUPT16H
202203_s_at	0.622147691	0.247041823	1.153567589	0.260231037	0.437718371	-5.833405575	AMFR
210049_at	-0.621833659	0.02556374	-2.530482475	0.018492629	0.080567768	-3.61465704	SERPINC1
219235_s_at	0.621715266	0.140671853	2.25002917	0.034056374	0.118540745	-4.161287073	PHACTR4
211731_x_at	-0.621421552	0.115054947	-3.602047638	0.00145879	0.018195719	-1.255176506	SSX3
202308_at	-0.621298432	-0.085514866	-2.211266426	0.036966393	0.12473124	-4.233701468	SREBF1
203113_s_at	0.621284901	0.116028979	1.648607347	0.112483054	0.256019836	-5.18361045	EEF1D
208655_at	0.621244266	-0.092991153	2.811029107	0.009772159	0.055110588	-3.03265704	CCNI
203530_s_at	0.62113714	-0.140386267	2.96741891	0.006780913	0.044209868	-2.695309821	STX4
214350_at	-0.620891507	0.058268994	-3.883352735	0.000724516	0.011715497	-0.591109504	SNTB2
207693_at	-0.620495297	0.032047636	-3.658874638	0.001267315	0.016774541	-1.12198293	CACNB4
217427_s_at	0.620468005	-0.134931696	1.662751476	0.109592978	0.252140207	-5.162288374	HIRA
205688_at	-0.620347367	-0.051549008	-5.060992462	3.74E-05	0.002120749	2.249646507	TFAP4
205608_s_at	-0.620105997	0.118789941	-2.306092356	0.030215344	0.109847035	-4.055143938	ANGPT1
206704_at	-0.620068971	0.136265975	-2.94718274	0.007111777	0.045414034	-2.739428673	CLCN5
203673_at	-0.619967938	0.044594307	-3.36040399	0.002640767	0.02578632	-1.814846867	TG
208837_at	0.619799159	-0.229549133	2.694559091	0.012772441	0.063826596	-3.278133158	TMED3
210141_s_at	-0.619789457	0.057880521	-2.866898634	0.008582561	0.050631863	-2.913114752	INHA
218543_s_at	0.619528673	0.11543753	2.5148683	0.019146612	0.082560719	-3.6460756	PARP12
207277_at	0.6191693	0.053202958	3.104090532	0.004902818	0.036859716	-2.39397842	CD209
201482_at	0.618986978	0.028736	3.38877923	0.002464127	0.02483918	-1.749748991	QSOX1
202517_at	-0.618637091	-0.049790275	-4.102880788	0.000417715	0.008426828	-0.06618346	CRMP1
213736_at	-0.618583427	0.308044144	-1.482131444	0.151540712	0.309464828	-5.423541689	COX5B
204393_s_at	-0.618558002	0.133592887	-1.21263982	0.237271457	0.41320699	-5.766273105	ACPP
202667_s_at	0.618411561	0.023562255	2.769715358	0.010750641	0.057921713	-3.120322527	SLC39A7
219204_s_at	0.61816241	0.14883727	2.954239729	0.006994681	0.044962934	-2.724058227	SRR
205806_at	-0.618064974	-0.042691485	-4.032804105	0.000498156	0.009260539	-0.234248954	ROM1
219973_at	0.617318781	0.103461696	3.611466845	0.001425199	0.017919237	-1.233136892	ARSJ
208514_at	-0.617206969	0.041241175	-2.472754148	0.021019249	0.08718993	-3.730264973	KCNE1
208643_s_at	0.617206294	0.113725847	2.830989395	0.009330239	0.05355711	-2.990077325	XRCC5
203853_s_at	0.617169605	-0.070225803	4.091678136	0.00042965	0.008530452	-0.093078522	GAB2
206219_s_at	0.616986644	0.162965443	3.726441637	0.001071566	0.015132693	-0.962943041	VAV1
205752_s_at	-0.616901934	-0.159676891	-1.805852047	0.083718129	0.210630245	-4.938680352	GSTM5
218358_at	0.616061925	0.076113853	3.549632593	0.001660361	0.019545681	-1.377535602	CRELD2
205032_at	0.616043402	0.033321726	4.940938136	5.05E-05	0.00255026	1.959610652	ITGA2
214556_at	-0.615702587	0.082319093	-2.931695275	0.007375354	0.046019863	-2.773103522	SSTR4
221407_at	-0.615671706	0.018236478	-3.978583182	0.000570771	0.01011587	-0.363983482	GJD2
204394_at	-0.61545717	0.057178884	-3.649910591	0.001295791	0.016998062	-1.143028742	SLC43A1
220006_at	-0.614969719	0.028256844	-4.121738376	0.000398363	0.008141148	-0.020888232	EFCC1
205093_at	-0.614913955	0.037502907	-4.058685272	0.0004668	0.008915378	-0.172226936	PLEKHA6
205760_s_at	-0.61473767	-0.003559171	-2.153695624	0.041705121	0.134722396	-4.339738543	OGG1
207260_at	-0.614727537	-0.0499739	-4.898353315	5.62E-05	0.002679254	1.85661627	FEV
221006_s_at	-0.614408278	-0.013264604	-2.915219054	0.00766598	0.047107108	-2.808840512	SNX27
209005_at	-0.613969344	0.033597129	-2.744396476	0.01139535	0.059894343	-3.173730498	FBXL5
202298_at	-0.613575286	-0.25003983	-2.267477086	0.032815797	0.116057673	-4.128429962	NDUFA1
212753_at	0.613564723	0.104700488	3.649722946	0.001296393	0.016998062	-1.143469156	PCGF3
209785_s_at	0.613447948	-0.035456674	2.029642297	0.053818458	0.158264357	-4.561820844	PLA2G4C
222333_at	-0.613298426	-0.038196286	-4.02315852	0.000510369	0.00937563	-0.25734833	ALS2CL
204294_at	-0.613176038	-0.034985343	-2.903881691	0.007872267	0.047789649	-2.83337815	AMT
203052_at	0.612969408	0.036338409	2.667071275	0.013597559	0.06603025	-3.335294723	C2
204137_at	-0.612908399	-0.147708095	-2.096597812	0.046938515	0.144964766	-4.44306569	GPR137B
202268_s_at	0.612858499	-0.104187498	1.805584777	0.083761082	0.210630245	-4.939111059	NAE1
205480_s_at	0.612787811	-0.265997558	1.40955263	0.171718758	0.335470493	-5.52156409	UGP2
205541_s_at	0.612724759	-0.068180704	3.143527213	0.004461366	0.034835856	-2.305999782	GSPT2
218653_at	-0.612656042	-0.109260339	-2.725750966	0.011893291	0.061263142	-3.212904123	SLC25A15
218784_s_at	0.612645097	0.002944642	4.054180859	0.000472113	0.008989086	-0.183025636	SAYSD1
212705_x_at	-0.612207423	0.073629817	-4.194772273	0.000331461	0.007220788	0.154782664	PNPLA2
203814_s_at	-0.61218468	-0.160775157	-1.705399401	0.101254541	0.239604696	-5.097136004	NQO2
202320_at	-0.611599327	0.190742452	-2.916906628	0.007635718	0.046967151	-2.805184348	GTF3C1
219899_x_at	-0.611558752	0.050754561	-5.326734332	1.92E-05	0.001426852	2.889255166	NDOR1
200862_at	0.611467665	0.123933882	3.257587694	0.003389791	0.029536952	-2.04916349	DHCR24
209124_at	0.611357301	-0.075185982	5.033140281	4.01E-05	0.002198293	2.182407504	MYD88
204174_at	0.611249055	-0.034228163	4.342901081	0.000228166	0.005658167	0.512078053	ALOX5AP
201810_s_at	-0.610143944	0.080953186	-1.818126891	0.081765827	0.207607771	-4.918847896	SH3BP5
203726_s_at	0.610120065	0.03760868	3.079882806	0.005194302	0.037982579	-2.447762116	LAMA3
220050_at	-0.610120028	-0.064154661	-2.917100244	0.007632253	0.046967151	-2.804764813	C9orf9
222204_s_at	0.609986751	0.045901749	2.868248476	0.008555597	0.050508333	-2.9102128	RRN3
201891_s_at	0.609840488	-0.093540405	3.994124169	0.000548949	0.009868491	-0.326827498	B2M
205640_at	-0.609839998	0.050798653	-3.189183041	0.00399808	0.032732408	-2.203607709	ALDH3B1
218431_at	0.609396267	-0.120774591	3.647659685	0.001303039	0.017026656	-1.148311376	VIPAS39
221576_at	-0.609273913	0.371393525	-1.559800866	0.13212234	0.284027946	-5.314166962	GDF15
207071_s_at	-0.608830146	-0.194537525	-2.458748193	0.021678754	0.088897061	-3.758082678	ACO1
221979_at	-0.608785162	-0.149785487	-3.218910778	0.003721768	0.031279804	-2.136637095	TOPORS-AS1
206444_at	-0.608525831	-0.045491419	-4.345927625	0.000226431	0.005649199	0.519389569	PDE1B
201193_at	-0.608303451	0.008265158	-1.874706631	0.073267308	0.193468445	-4.826143035	IDH1
220052_s_at	0.608189866	-0.038132282	3.237752565	0.003556294	0.030265058	-2.094071203	TINF2
214461_at	-0.608162088	0.247378807	-1.919431911	0.06710386	0.182759503	-4.751388961	LBP
202644_s_at	0.608025772	0.026074514	1.689823855	0.104235387	0.243248213	-5.121079501	TNFAIP3
204578_at	0.607944063	-0.151981213	4.125572698	0.000394539	0.008102578	-0.011674979	PPIP5K1
212803_at	-0.607752188	0.034061939	-4.508515047	0.000150222	0.004586336	0.912631107	NAB2
206130_s_at	-0.607574346	-0.060186278	-2.502593738	0.01967575	0.083862536	-3.670697039	ASGR2
220085_at	0.60722018	0.142156507	4.453527829	0.000172588	0.00481252	0.779549811	HELLS
209080_x_at	0.606967116	0.088141817	2.437547397	0.022713573	0.091849796	-3.800015298	GLRX3
205645_at	-0.606835433	-0.13265456	-1.282250957	0.212211935	0.384122425	-5.683393514	REPS2
218700_s_at	0.606108928	0.161291112	1.253592417	0.222271453	0.395939453	-5.71800341	RAB29
219272_at	-0.606088796	0.024097946	-3.682325734	0.001195691	0.016308188	-1.066863587	TRIM62
209857_s_at	-0.605849728	0.036624298	-3.55744213	0.001628686	0.019356903	-1.359336071	SPHK2
215705_at	-0.605757537	0.058921904	-5.082442041	3.54E-05	0.002095251	2.301406472	PPP5C
201756_at	0.605477497	0.054468167	3.62361383	0.001382998	0.017618129	-1.204692326	RPA2
215860_at	-0.605178473	0.114094902	-3.689686523	0.001174041	0.016082824	-1.049544988	SYT12
212546_s_at	0.605048449	0.146002709	4.159162376	0.000362557	0.007710786	0.069082101	FRYL
211730_s_at	-0.605032804	0.117345473	-1.710676216	0.100261187	0.238136925	-5.088985595	POLR2L
204316_at	0.604586099	0.09750134	3.804583547	0.000882054	0.013270997	-0.778176466	RGS10
208268_at	0.60441381	0.147709084	2.548639466	0.017758317	0.078406529	-3.577984968	ADAM28
208000_at	-0.604018515	-0.096744623	-4.835467206	6.59E-05	0.002869348	1.704437098	GML
35254_at	0.603957154	-0.030717163	3.921756092	0.000658127	0.011055117	-0.499636345	TRAFD1
207676_at	-0.603775846	0.123010687	-3.394104176	0.002432284	0.024613144	-1.737512773	ONECUT2
217991_x_at	-0.603735454	0.047812501	-4.090171354	0.000431281	0.00853582	-0.096695198	SSBP3
214628_at	-0.603605592	-0.041497509	-3.373479268	0.002557893	0.025453164	-1.784872113	NHLH1
204444_at	0.603567557	0.077319279	4.663965536	0.000101475	0.003586778	1.289104789	KIF11
204793_at	-0.603460731	-0.053279283	-2.37902218	0.025811731	0.099442921	-3.91465514	GPRASP1
212561_at	0.603447473	-0.048919104	3.092777384	0.005037026	0.037408146	-2.419134721	DENND5A
208040_s_at	-0.603417307	0.058733938	-4.134326996	0.000385943	0.008004654	0.009364332	MYBPC3
215923_s_at	-0.603327521	0.105595005	-3.097680993	0.004978426	0.037161983	-2.408235441	PSD4
209736_at	-0.603067493	0.069399734	-3.860966389	0.000766223	0.012078602	-0.644352373	SOX13
221023_s_at	-0.603003619	0.238634579	-2.287966472	0.031411608	0.112679489	-4.089640799	KCNH6
212665_at	-0.602809759	0.001904468	-1.685015514	0.105170466	0.244832342	-5.128436586	TIPARP
207510_at	-0.60252225	0.05138026	-3.46117755	0.002063935	0.022198689	-1.582866308	BDKRB1
209169_at	0.602360573	0.274766485	2.345222128	0.027773686	0.104134596	-3.980098805	GPM6B
213082_s_at	0.602294639	0.037404851	2.793814042	0.010169167	0.056386525	-3.069263521	SLC35D2
212458_at	0.602147231	0.044140718	2.490740243	0.020199602	0.084799132	-3.694408792	SPRED2
221273_s_at	-0.601404437	-0.07156314	-3.308841021	0.002993755	0.027288016	-1.932672359	RNF208
213954_at	0.601371042	0.154815968	2.53014008	0.018506745	0.080576902	-3.615347174	FAM169A
215989_at	-0.601119802	0.098627071	-5.200948845	2.63E-05	0.001755959	2.586983275	CBX2
218350_s_at	-0.600991596	-0.08449065	-2.390932254	0.025151341	0.098036508	-3.891460239	GMNN
217665_at	0.600908671	0.060640642	3.328203257	0.002856141	0.026645992	-1.888500541	ZNF813
204272_at	-0.600829098	0.091587012	-1.952385695	0.062857832	0.175587729	-4.695495732	LGALS4
205774_at	0.600809543	0.072483797	2.131907269	0.04363686	0.13858676	-4.3793871	F12
221387_at	-0.600780643	-0.063658529	-3.388714137	0.002464519	0.02483918	-1.749898529	NPFFR1
221211_s_at	0.600740117	0.053862811	4.459065579	0.000170192	0.00481252	0.792949094	MAP3K7CL
221110_x_at	-0.60052951	0.103381664	-2.743380755	0.01142196	0.059917542	-3.175867958	PDE11A
200821_at	0.600398883	0.047474387	4.746158515	8.25E-05	0.003169219	1.488191044	LAMP2
220284_at	-0.600286652	-0.090806543	-4.371502971	0.000212281	0.005434884	0.581189357	DKKL1
215527_at	-0.599952153	0.0853808	-3.040993352	0.005697723	0.039963685	-2.533802499	KHDRBS2
211383_s_at	0.599578217	-0.196357202	2.000081698	0.057131322	0.164498353	-4.613399817	WDR37
209092_s_at	0.599536504	0.166935022	2.4612947	0.021557438	0.088676733	-3.753031782	GLOD4
216237_s_at	0.599429839	0.14539454	2.144015415	0.042553653	0.136493669	-4.357386858	MCM5
212896_at	0.599329228	-0.046877375	2.717649544	0.01211598	0.061876809	-3.229882801	SKIV2L2
203593_at	0.59908526	-0.051882128	2.344981039	0.02778816	0.104147499	-3.980563553	CD2AP
212791_at	0.599060657	-0.013675116	3.344442797	0.002745474	0.026283948	-1.851385122	C1orf216
219708_at	-0.59876072	0.071400574	-4.45654146	0.00017128	0.00481252	0.78684157	NT5M
221539_at	-0.598719909	-0.149052029	-2.071380206	0.049431644	0.149678637	-4.488102734	EIF4EBP1
213846_at	-0.59864667	0.153514245	-2.245369282	0.034394843	0.119250221	-4.170035031	COX7C
209575_at	0.598533295	-0.044795335	3.149418496	0.004398798	0.034592186	-2.292819509	IL10RB
219644_at	0.59824205	0.029190951	3.158682731	0.004302116	0.034258361	-2.272073696	CEP83
209977_at	-0.59818042	-0.174015272	-0.984810106	0.334710324	0.514510002	-6.008521622	PLG
206280_at	-0.598055426	-0.000325933	-4.477933541	0.000162277	0.004676515	0.838608371	CDH18
221737_at	-0.597993873	-0.005487184	-2.938005349	0.007266858	0.045758484	-2.759392932	GNA12
212647_at	0.597892087	0.035840195	1.760484149	0.091286044	0.223634768	-5.011100519	RRAS
211252_x_at	-0.597852573	0.042913379	-3.895413597	0.000702983	0.011500695	-0.562399851	PTCRA
208633_s_at	0.597063067	0.09421428	3.440811807	0.002169614	0.02289682	-1.629921862	MACF1
203517_at	0.597004183	0.021480123	1.857289368	0.075797728	0.197613988	-4.854904778	MTX2
209791_at	-0.596925999	0.069803981	-2.624615984	0.014970974	0.07004317	-3.422975298	PADI2
207858_s_at	-0.596835099	-0.027375064	-3.92598566	0.000651193	0.010999224	-0.489551763	PKLR
221446_at	-0.596815264	0.040929256	-3.989490592	0.000555367	0.009941109	-0.33790813	ADAM30
221997_s_at	-0.596615516	-0.093208086	-1.357828282	0.187364506	0.35492902	-5.588892009	MRPL52
203253_s_at	0.596564016	-0.043640491	2.079797759	0.048586595	0.148305643	-4.473110805	PPIP5K2
204994_at	0.596528683	0.072677305	2.057854626	0.050816992	0.152827405	-4.512104981	MX2
204044_at	-0.596433014	-0.139470567	-2.108336279	0.045816857	0.14293761	-4.42197553	QPRT
221488_s_at	-0.596392586	-0.17894722	-2.91578103	0.00765589	0.047068155	-2.807623085	CUTA
221669_s_at	0.596280066	0.117209681	1.564997178	0.130899847	0.282336797	-5.30668754	ACAD8
209091_s_at	0.596047586	-0.010840956	2.683103139	0.013110426	0.064804379	-3.301993061	SH3GLB1
204605_at	-0.595651095	0.13280053	-2.579732068	0.016563652	0.074978609	-3.514849554	CGRRF1
214761_at	0.595503964	-0.029893668	2.620089958	0.015124825	0.070578768	-3.432278478	ZNF423
219180_s_at	-0.5954676	-0.184105966	-2.165806262	0.040665023	0.132570722	-4.317585143	PEX26
209422_at	0.595276858	0.130249431	2.944574641	0.007155525	0.045600571	-2.745105093	PHF20
208996_s_at	-0.595165135	-0.015833409	-2.998475627	0.006301593	0.042357311	-2.627343066	POLR2C
208244_at	-0.594964251	0.052834288	-3.42684863	0.002245098	0.023340093	-1.662134497	BMP3
204088_at	0.594724848	-0.019457939	3.549223523	0.001662037	0.019545681	-1.378488601	P2RX4
203738_at	0.594652379	0.088076748	2.651982193	0.014071539	0.067393002	-3.366542518	C5orf22
218574_s_at	0.594616283	0.036207028	4.028046617	0.000504143	0.009316625	-0.245643319	LMCD1
204588_s_at	-0.594604487	-0.318328002	-1.595472911	0.123916822	0.273078379	-5.262418912	SLC7A7
217988_at	-0.594562847	0.042433332	-2.960923697	0.006885474	0.044650609	-2.709485217	CCNB1IP1
209918_at	-0.594265707	-0.158578798	-3.339299347	0.002780066	0.026420798	-1.86314706	GGTLC2
205677_s_at	-0.593903126	-0.045807439	-2.933296394	0.007347679	0.045927431	-2.769625848	DLEU1
206295_at	0.593826243	0.137845462	2.130436235	0.043770135	0.138916937	-4.38205427	IL18
206901_at	-0.593684958	0.054765772	-4.351834168	0.000223082	0.005587287	0.533659682	C19orf57
207848_at	-0.593553871	-0.164156496	-4.209568946	0.000319334	0.007042177	0.190417585	AVP
202746_at	0.593328858	0.072836573	2.052741775	0.05134962	0.153691851	-4.521150005	ITM2A
212989_at	0.593258356	-0.136502768	1.671094109	0.107917796	0.249567361	-5.14964494	SGMS1
214345_at	-0.592117357	0.035780575	-4.706371893	9.12E-05	0.003369228	1.391824828	CTD-2269F5.1
218472_s_at	0.592041466	0.015654353	3.211336055	0.003790368	0.031644407	-2.153723448	PELO
204415_at	0.59159498	0.099147741	2.123910605	0.044365774	0.140227136	-4.393871203	IFI6
217149_x_at	-0.591580086	-4.16E-05	-3.483080087	0.001955885	0.021521444	-1.532166024	TNK1
212664_at	-0.591570875	0.043499829	-2.913098881	0.007704161	0.047272281	-2.813432546	TUBB4A
220536_at	-0.59149018	0.051899266	-3.794547091	0.00090441	0.013510166	-0.801954792	VRTN
205834_s_at	-0.591405401	0.095796293	-2.798038803	0.010070346	0.056011836	-3.060290022	PART1
222217_s_at	0.591336327	-0.02529407	3.561036403	0.001614308	0.019255069	-1.350956154	SLC27A3
204246_s_at	-0.591308615	-0.040923423	-2.634234784	0.014648864	0.069102987	-3.403175518	DCTN3
219439_at	-0.591051952	-0.003184309	-3.671184596	0.001229208	0.016531732	-1.093060536	C1GALT1
220340_at	-0.590962508	0.058134988	-3.678164665	0.001208103	0.016335428	-1.076650087	GREB1L
200625_s_at	0.590695651	0.016641506	3.618221326	0.001401579	0.01780591	-1.217323025	CAP1
222036_s_at	0.590618063	0.050169283	2.511017421	0.019311176	0.083068281	-3.653807393	MCM4
219713_at	-0.590340705	0.020386482	-3.295960279	0.003088843	0.027728122	-1.9620084	SHPK
218947_s_at	0.589950096	0.06615422	2.778494902	0.01053525	0.057302737	-3.101746087	MTPAP
201068_s_at	0.589725041	0.082517696	3.059122777	0.005457472	0.038953562	-2.493748659	PSMC2
202761_s_at	0.589527699	-0.120328228	2.358299113	0.026998926	0.102382147	-3.954846601	SYNE2
218632_at	-0.589499658	0.144700488	-2.773385125	0.010660108	0.057656479	-3.112561279	HECTD3
220148_at	-0.589368127	-0.32353832	-1.842336508	0.078030317	0.20093613	-4.879438705	ALDH8A1
200943_at	0.589236904	-0.154899416	2.720658296	0.012032822	0.061678041	-3.223580162	HMGN1
200594_x_at	0.589151333	0.046604102	3.463542673	0.002051993	0.022101637	-1.577396138	HNRNPU
222185_at	-0.588683364	0.134221677	-3.979088713	0.000570048	0.01011587	-0.362775218	PKNOX2
220731_s_at	0.588574956	-0.024776981	3.833435198	0.000820775	0.012644257	-0.709747753	NECAP2
221704_s_at	-0.588452681	-0.038244161	-1.953345451	0.062737792	0.175369529	-4.693857664	VPS37B
205930_at	0.588431099	0.059440133	5.591862763	9.95E-06	0.000983055	3.522824235	GTF2E1
216905_s_at	0.588325872	0.036632983	3.103102399	0.004914402	0.036903599	-2.396177142	ST14
205063_at	0.588187485	0.146602584	2.839119341	0.009155734	0.052894175	-2.972693054	GEMIN2
218447_at	-0.587954838	-0.106258452	-3.674258589	0.001219869	0.016476772	-1.085834389	CMC2
210117_at	0.587943579	0.114055276	3.208423876	0.003817066	0.031758986	-2.160288486	SPAG1
214024_s_at	-0.587750124	-0.102411041	-3.043087629	0.00566946	0.039832982	-2.529180635	DGCR6L
201944_at	0.58756629	-0.067802739	3.198170633	0.003912518	0.032263944	-2.183385038	HEXB
202209_at	-0.587540884	-0.038667697	-3.531696751	0.001735406	0.020069932	-1.419291127	LSM3
202107_s_at	0.587517391	-0.018164195	2.909157966	0.007775614	0.047472858	-2.821964045	MCM2
220357_s_at	-0.587289119	-0.003059128	-2.705322009	0.01246239	0.063055671	-3.255668963	SGK2
207897_at	-0.587285983	0.082926383	-3.500449299	0.001874143	0.020974334	-1.491891834	CRHR2
217867_x_at	-0.587207804	0.014483504	-1.782342228	0.087569634	0.217244715	-4.976382769	BACE2
213746_s_at	0.587198164	0.064100698	3.364308708	0.002615748	0.025701689	-1.805899418	FLNA
222067_x_at	-0.587162002	0.078341466	-2.782422747	0.010440215	0.057048438	-3.093425872	HIST1H2BD
215982_s_at	-0.587006702	0.103062473	-3.184193177	0.004046361	0.032969959	-2.214825939	DXO
221362_at	-0.586755912	0.015325443	-4.100277327	0.000420459	0.008454953	-0.072434684	HTR5A
222108_at	0.586621742	0.002973364	2.074910578	0.049075641	0.149070438	-4.481820085	AMIGO2
204409_s_at	-0.586595152	0.926881212	-0.868440405	0.393902283	0.57121066	-6.114436352	EIF1AY
211410_x_at	-0.586302039	0.007300998	-3.686929294	0.001182105	0.016175636	-1.056033232	KIR2DL5A
203823_at	-0.586213152	0.010913522	-1.732874637	0.096172476	0.23184865	-5.054485824	RGS3
204249_s_at	0.586192797	-0.113654814	2.602202196	0.015747485	0.072416549	-3.46896196	LMO2
206868_at	-0.585643439	-0.078005788	-3.919809939	0.000661342	0.011094269	-0.504275903	STARD8
208172_s_at	-0.585235694	0.085744127	-3.524991164	0.001764306	0.020291945	-1.43488663	KCNB2
203988_s_at	0.585075644	0.191921719	2.024004257	0.054436832	0.159522038	-4.571699147	FUT8
49329_at	-0.584933147	0.087626302	-2.638625681	0.014503994	0.068677781	-3.394124272	KLHL22
214909_s_at	0.584828551	-0.093812536	2.490875636	0.020193546	0.084799132	-3.694138315	DDAH2
212519_at	0.58474982	-0.143508543	2.767335	0.010809753	0.058177793	-3.125354064	UBE2E1
210064_s_at	-0.584718255	-0.134426383	-1.54095341	0.136635634	0.290532877	-5.341126341	UPK1B
220927_s_at	-0.584603857	-0.003767579	-4.190367472	0.000335159	0.007288691	0.144177265	HPSE2
207275_s_at	0.584396259	0.089660279	1.106887763	0.279501599	0.457558521	-5.884339639	ACSL1
218844_at	-0.584356613	-0.361409866	-1.807583799	0.083440284	0.210369436	-4.935888467	ACSF2
208270_s_at	0.584258156	0.094301706	3.81188267	0.000866138	0.013125962	-0.760875039	RNPEP
203896_s_at	0.584224639	0.170805197	3.05845182	0.005466188	0.038971435	-2.495232788	PLCB4
207036_x_at	-0.584212823	0.203287815	-2.128047234	0.043987357	0.139523092	-4.386383207	GRIN2D
205826_at	-0.584160774	-0.081620207	-2.838242809	0.009174398	0.052928895	-2.974568485	MYOM2
202990_at	0.583876539	0.08733349	3.965335838	0.000590049	0.010316592	-0.395636611	PYGL
218683_at	0.583805085	-0.097027133	1.652437728	0.111694142	0.254826213	-5.177850357	PTBP2
205257_s_at	-0.583451754	0.150290813	-2.543538963	0.017961801	0.079054604	-3.588301338	AMPH
210798_x_at	-0.583284735	0.09025125	-2.581540967	0.016496513	0.074782603	-3.511163527	MASP2
201347_x_at	-0.583228588	0.099845858	-1.939224459	0.064524454	0.178534256	-4.717900602	GRHPR
208900_s_at	-0.583054848	0.328747951	-2.157778801	0.041351797	0.134182143	-4.332278563	TOP1
217187_at	-0.582852598	0.05328945	-1.787998734	0.086629309	0.215593924	-4.96734555	MUC5AC
211813_x_at	0.582518655	0.023513309	1.627109657	0.116997952	0.262630665	-5.215742435	DCN
212076_at	0.582305466	0.087379615	3.753263503	0.001002388	0.014457432	-0.899619458	KMT2A
208923_at	0.582300831	-0.131141492	2.724376384	0.011930801	0.061380767	-3.215786731	CYFIP1
211195_s_at	-0.582153425	0.124561027	-2.22507524	0.035904822	0.122344852	-4.207997379	TP63
208458_at	-0.582063551	0.033860155	-3.333662793	0.002818461	0.026511284	-1.876029605	SCNN1D
200808_s_at	0.581715355	0.026509291	2.953644466	0.007004486	0.044962934	-2.725355369	ZYX
201276_at	0.581438711	0.052016371	4.372667814	0.000211658	0.005431266	0.584004677	RAB5B
218070_s_at	-0.581130759	-0.038228597	-2.510446504	0.019335686	0.083118939	-3.65495311	GMPPA
207136_at	-0.581072959	-0.023617581	-4.149633143	0.000371359	0.007804106	0.046163383	ARR3
219245_s_at	-0.580969153	0.025589047	-2.761644396	0.010952316	0.05853052	-3.13737402	OGFOD2
221685_s_at	0.580766985	-0.034443214	4.032901553	0.000498034	0.009260539	-0.234015541	SPDL1
217984_at	0.580614739	0.191830819	2.378656355	0.025832265	0.099491487	-3.915366483	RNASET2
203979_at	-0.580534726	-0.103627332	-2.814929806	0.009684267	0.054680283	-3.024347382	CYP27A1
220424_at	-0.580517787	0.185431833	-1.061742699	0.299101221	0.477800397	-5.931796692	NPHS2
219582_at	0.580469652	-0.023036946	3.925387226	0.00065217	0.010999224	-0.490978732	OGFRL1
218552_at	-0.580273818	0.039331148	-2.375688317	0.025999424	0.099981849	-3.92113536	ECHDC2
214617_at	0.580055693	0.024072473	2.879354726	0.008336782	0.049648759	-2.886311917	PRF1
204724_s_at	-0.579923434	0.12921377	-2.920653165	0.007568941	0.046778268	-2.797063971	COL9A3
218594_at	0.579475892	0.055267359	2.685430903	0.013041076	0.064673078	-3.297149165	HEATR1
200618_at	0.579366046	-0.014676353	5.01696548	4.17E-05	0.002266316	2.143345042	LASP1
202108_at	-0.579242193	-0.255424255	-1.700661645	0.102153513	0.240747882	-5.104437167	PEPD
209196_at	0.579061668	-0.038704135	2.719322204	0.012069683	0.061766061	-3.226379403	WDR46
200613_at	0.578916525	-0.029898841	3.276860173	0.003235253	0.028669463	-2.005435378	AP2M1
212889_x_at	-0.57881106	-0.012136775	-2.326144618	0.028940576	0.10699563	-4.016783927	GADD45GIP1
202631_s_at	0.578749034	0.163668012	2.367868183	0.026444626	0.101135987	-3.936314264	APPBP2
212110_at	-0.578586408	-0.019838721	-2.016233544	0.05529945	0.161249813	-4.585282683	SLC39A14
207525_s_at	-0.578278712	0.044259606	-2.935089302	0.007316806	0.045839261	-2.765730593	GIPC1
220197_at	-0.577869039	-0.177207558	-1.978449483	0.059668796	0.169164946	-4.650807794	ATP6V0A4
218529_at	-0.57763341	-0.150307907	-2.926190028	0.007471272	0.046456653	-2.785054544	CD320
218744_s_at	-0.577425098	0.174270741	-2.559110113	0.017347307	0.07729901	-3.556770899	PACSIN3
202167_s_at	0.577322919	-0.101598508	3.179729285	0.004090029	0.033174973	-2.224856023	MMS19
216838_at	-0.577199066	0.014394958	-2.891046033	0.008112197	0.048727549	-2.861105705	LINC01278
203417_at	0.577178637	-0.007445278	2.765203564	0.010862943	0.058373772	-3.129857619	MFAP2
204301_at	-0.577092566	-0.074112158	-2.160904387	0.04108316	0.133621435	-4.326561794	KBTBD11
218487_at	-0.576621579	0.054208024	-1.707461857	0.100865297	0.238983714	-5.093952717	ALAD
208374_s_at	0.576539053	0.042995463	4.113198167	0.000407015	0.008237449	-0.041404923	CAPZA1
207644_at	-0.576036146	0.003349378	-4.088049721	0.000433587	0.008554489	-0.101787362	FOXH1
204360_s_at	-0.575531337	0.017705294	-2.282485622	0.031781753	0.113617503	-4.100038288	NAGLU
214192_at	-0.575515372	0.147753785	-3.4270065	0.002244231	0.023340093	-1.661770525	NUP88
206628_at	-0.575506571	0.170534835	-1.873631064	0.073421412	0.193711497	-4.827924875	SLC5A1
218095_s_at	0.575458166	-0.048716104	2.505791688	0.019536597	0.083524777	-3.664288881	TMEM165
210090_at	-0.575393135	0.150918521	-2.904668536	0.007857781	0.047775749	-2.831676576	ARC
209345_s_at	0.575361019	0.049084154	4.055417788	0.000470648	0.008975213	-0.180060448	PI4K2A
214613_at	-0.575337639	-0.062058099	-4.558850577	0.000132299	0.004224134	1.034506577	GPR3
222052_at	-0.575156577	-0.047864348	-3.273774181	0.003259531	0.028803238	-2.012443485	C19orf54
221725_at	0.5749728	0.103913396	4.81130211	7.00E-05	0.002951047	1.645937513	WASF2
206917_at	-0.574793279	-0.001382099	-3.406324262	0.002360715	0.024063567	-1.709408858	GNA13
204560_at	-0.57443593	0.113945862	-2.599577997	0.015840824	0.072623552	-3.474332142	FKBP5
203142_s_at	0.574309689	0.054991442	2.489086834	0.020273693	0.085024833	-3.697711164	AP3B1
219561_at	-0.574278662	0.087773555	-4.444726357	0.000176465	0.004860743	0.758255247	COPZ2
213139_at	0.573473116	0.094785078	1.793230371	0.08576735	0.214085678	-4.958967887	SNAI2
202858_at	0.573439527	0.090644068	3.013261278	0.006084956	0.041519321	-2.594877718	U2AF1
219879_s_at	-0.573366552	0.033103005	-3.370671065	0.002575476	0.02551615	-1.791313081	C17orf53
206598_at	-0.573272375	0.11854528	-4.625885236	0.000111708	0.003788413	1.196863364	INS
206990_at	-0.573176448	0.13466099	-3.238755374	0.003547689	0.030242644	-2.091803186	TNR
209626_s_at	0.573111012	0.10892077	2.978903888	0.00659973	0.043586009	-2.670211214	OSBPL3
212200_at	0.572872636	0.17981469	2.575465688	0.016723015	0.075373702	-3.523537632	ANKLE2
218888_s_at	0.572850912	0.094834378	3.343985881	0.00274853	0.026283948	-1.852430236	NETO2
216980_s_at	-0.572698739	0.069150772	-3.774683275	0.000950315	0.013995959	-0.848976034	SPN
211228_s_at	0.572684515	0.178245432	2.84412232	0.009049892	0.052578413	-2.9619834	RAD17
203553_s_at	0.572127701	0.056433142	2.68112865	0.013169522	0.064804379	-3.306100109	MAP4K5
219525_at	-0.572110051	-0.159499144	-1.738761157	0.095112359	0.229911362	-5.045279871	SLC47A1
208938_at	0.572065432	0.162744471	3.105347646	0.004888119	0.036796318	-2.391180777	PRCC
218898_at	0.571630449	0.08022927	4.053595119	0.000472808	0.008989086	-0.184429735	FAM57A
220114_s_at	-0.571466008	0.150740627	-3.41847837	0.002291567	0.023671748	-1.681424784	STAB2
219297_at	0.571431527	0.07781841	2.63638156	0.014577866	0.068887038	-3.398751228	WDR44
221434_s_at	-0.57121394	-0.011418977	-2.289258171	0.031324948	0.112497268	-4.087188093	SLIRP
202366_at	-0.571152789	0.110995366	-2.511736015	0.019280368	0.082994876	-3.652365109	ACADS
218500_at	-0.571079563	0.091081565	-3.07676192	0.005233071	0.038110609	-2.454683497	THEM6
204565_at	-0.570821862	0.032557044	-1.808195957	0.083342259	0.210291306	-4.93490108	ACOT13
202303_x_at	0.570743992	-0.06200603	3.835001553	0.000817571	0.012634093	-0.706029699	SMARCA5
221836_s_at	-0.570607236	0.198462624	-2.493430079	0.020079604	0.084603142	-3.689033673	TRAPPC9
220495_s_at	0.570555085	0.029862645	3.473006642	0.002004876	0.021845769	-1.555496117	TXNDC15
204239_s_at	-0.569930224	-0.025816255	-3.679343564	0.001204574	0.016335428	-1.073877687	NNAT
214994_at	0.569797698	-0.181295055	1.775045157	0.088795616	0.219378059	-4.988009042	APOBEC3F
214193_s_at	0.569641744	0.152325382	2.585171687	0.016362522	0.074363249	-3.503760878	DIEXF
205199_at	-0.569634455	-0.044290159	-4.293687006	0.000258322	0.006125528	0.393244118	CA9
205376_at	0.569544548	-0.09692137	2.539738134	0.018114845	0.079504216	-3.595981476	INPP4B
202331_at	-0.569372795	-0.053450519	-2.843971341	0.009053069	0.052578413	-2.962306725	BCKDHA
213009_s_at	0.569144423	0.094224272	2.562381489	0.017220725	0.07689881	-3.550133056	TRIM37
212099_at	-0.56912554	0.039152747	-1.858106987	0.075677265	0.197465854	-4.85355904	RHOB
206714_at	-0.569121043	-0.008301269	-4.633381502	0.000109615	0.00375866	1.21502116	ALOX15B
218286_s_at	0.56910461	-0.053938318	3.093833227	0.005024353	0.037371415	-2.416788483	RNF7
216450_x_at	0.568853314	0.186089987	1.574785801	0.128622325	0.279182311	-5.292543589	HSP90B1
214725_at	0.56871119	0.039847571	3.364255248	0.002616089	0.025701689	-1.806021943	SBSPON
210689_at	-0.568629363	0.16249693	-2.135743292	0.043291033	0.137872051	-4.372426122	CLDN14
207591_s_at	-0.568503346	0.058502816	-4.54202556	0.000138038	0.004308709	0.993764342	ARID1A
205736_at	-0.568230704	-0.090275777	-2.279382371	0.031993089	0.114207161	-4.105918388	PGAM2
200989_at	0.568171156	-0.168042097	3.062330233	0.005415992	0.03883421	-2.486652044	HIF1A
200872_at	0.568088875	0.077322099	2.669067609	0.013535985	0.065884229	-3.331153579	S100A10
220461_at	-0.567825797	0.18483569	-3.328755136	0.00285231	0.026645992	-1.887240229	PCNXL2
210175_at	-0.567663537	0.111731977	-2.523165323	0.018796468	0.08141138	-3.629394113	GCFC2
204858_s_at	0.56746995	0.239538867	2.267987462	0.032780136	0.115965675	-4.127466424	TYMP
209477_at	-0.567036015	0.044156101	-3.237430182	0.003559064	0.030265058	-2.094800271	EMD
218316_at	-0.566983522	0.101892723	-2.887642263	0.008176981	0.048976016	-2.868449034	TIMM9
203564_at	0.566938987	-0.071295385	3.569924714	0.001579282	0.019018067	-1.33022334	FANCG
220944_at	-0.566839731	0.104667729	-2.429808597	0.023102552	0.092854202	-3.815268718	PGLYRP4
203939_at	0.566831626	-0.001430367	2.695295618	0.012750994	0.06382652	-3.27659736	NT5E
205751_at	-0.566558114	-0.31661385	-1.9592605	0.062002417	0.173817322	-4.683749434	SH3GL2
200701_at	0.566289359	-0.03554118	3.843146804	0.000801108	0.012456387	-0.686690352	NPC2
214427_at	-0.566068843	0.031946432	-2.945334456	0.007142753	0.045542311	-2.743451619	NOP2
208913_at	-0.5660104	0.121722222	-3.262289353	0.003351444	0.029400883	-2.038504206	GGA2
219295_s_at	-0.565955936	-0.09037585	-1.071363738	0.29484432	0.473410944	-5.921832689	PCOLCE2
220183_s_at	-0.565511306	0.06427901	-1.381015685	0.180217132	0.345679478	-5.558973178	NUDT6
204379_s_at	-0.565481748	0.091824319	-3.041779685	0.005687096	0.039911451	-2.532067294	FGFR3
218709_s_at	0.565452956	-0.05293921	3.610427613	0.001428868	0.017947379	-1.235569294	IFT52
206880_at	-0.565432882	0.074396994	-4.375719167	0.000210035	0.005424255	0.59137976	P2RX6
203676_at	-0.565401472	0.08245133	-2.776802347	0.010576454	0.057377147	-3.105329581	GNS
220988_s_at	0.565209948	0.048504945	3.264671161	0.003332178	0.029259744	-2.033102229	C1QTNF3
218884_s_at	-0.565055516	-0.003233226	-3.36400455	0.002617689	0.025701689	-1.806596503	GUF1
213555_at	0.564935809	-0.08565714	3.035982062	0.005765903	0.04026185	-2.544856504	RWDD2A
211136_s_at	-0.564747273	0.152179296	-2.450446744	0.022078641	0.090124522	-3.774527172	CLPTM1
211197_s_at	-0.56469123	0.091917132	-3.780570402	0.000936476	0.013857196	-0.835045749	ICOSLG
217502_at	0.564497092	-0.01402603	3.113587504	0.004792817	0.036404521	-2.37283215	IFIT2
202128_at	0.564235781	-0.054666289	2.896533459	0.008008783	0.048361027	-2.849258687	AREL1
208203_x_at	-0.564138755	0.04223492	-2.978964792	0.006598782	0.043586009	-2.670078004	KIR2DS5
219186_at	-0.564020687	0.114602039	-3.335113614	0.00280853	0.026507555	-1.872714406	ZBTB7A
208819_at	0.564013408	0.133781381	1.837741901	0.07872768	0.202309017	-4.886947776	RAB8A
221005_s_at	-0.564006572	-0.02928221	-3.135267929	0.004550528	0.03524693	-2.324461605	PTDSS2
217406_at	-0.563907445	0.048676239	-2.489291023	0.020264529	0.085014816	-3.697303404	RP1-149A16.17
203250_at	0.563764134	0.023186857	1.926879132	0.066122905	0.180910916	-4.738817553	SCAF8
219114_at	-0.563569374	-0.140233039	-3.820053395	0.000848657	0.012923477	-0.741499352	C3orf18
208696_at	0.563421528	-0.030146683	2.975316202	0.006655825	0.043772168	-2.678056094	CCT5
214683_s_at	0.563197009	-0.247944788	1.896333537	0.070227907	0.188415603	-4.790156032	CLK1
210460_s_at	0.562965841	0.019206166	2.477593541	0.020795731	0.086520171	-3.720632088	PSMD4
218757_s_at	0.562910474	0.057078591	2.73538775	0.011633425	0.060545923	-3.192674362	UPF3B
206328_at	-0.562773953	0.082759899	-3.629840226	0.001361843	0.017488482	-1.190102346	CDH15
320_at	0.562696404	-0.045551018	2.836570959	0.009210097	0.053082914	-2.978144818	PEX6
222294_s_at	0.562680843	0.141032545	1.924670718	0.06641248	0.181398303	-4.742549169	RAB27A
32042_at	0.562646111	0.091545307	3.512776252	0.001818164	0.020700731	-1.463273542	ENOX2
206995_x_at	0.562570231	0.05321709	3.323103073	0.002891782	0.026722044	-1.900144345	SCARF1
221796_at	0.562528206	0.04714834	1.525550926	0.140417336	0.295481592	-5.362960149	NTRK2
203089_s_at	0.562512055	-0.018016299	2.505834486	0.019534741	0.083524777	-3.664203089	HTRA2
209560_s_at	0.562509776	0.549600375	0.988468107	0.332953759	0.512647927	-6.004993116	DLK1
210402_at	-0.562391261	0.080529394	-1.642046833	0.113845127	0.258125729	-5.193451598	KCNJ1
203039_s_at	-0.562218237	-0.00039656	-2.222815992	0.036076591	0.122733896	-4.212209863	NDUFS1
204336_s_at	0.561999562	-0.114195428	2.312060277	0.029830682	0.108884664	-4.04374881	RGS19
200846_s_at	0.561571762	0.104950573	2.131906421	0.043636937	0.13858676	-4.379388639	PPP1CA
204694_at	-0.561453744	0.003916061	-3.411008634	0.002333827	0.023918066	-1.698627129	AFP
219785_s_at	-0.561306372	0.309508002	-2.519207835	0.018962729	0.081964976	-3.637354661	C16orf95
218849_s_at	-0.561280931	-0.060299105	-2.458476302	0.021691744	0.088902818	-3.758621784	PPP1R13L
219112_at	0.561045065	-0.106988174	3.64736163	0.001304002	0.017026656	-1.149010817	RAPGEF6
210910_s_at	0.560992273	-0.120918457	1.956646696	0.062326431	0.174608631	-4.688218853	POMZP3
218826_at	0.560879439	0.012435057	2.615180821	0.015293373	0.070995652	-3.442359399	SLC35F2
219070_s_at	-0.560835465	-0.086813397	-3.718482608	0.001092983	0.015358062	-0.981713235	MOSPD3
202426_s_at	-0.560752553	0.060343996	-3.492273622	0.001912195	0.021212007	-1.510856246	RXRA
[truncated: 10,549 more rows]
