# Supplementary material for: Identifying C1QB, ITGAM, and ITGB2 as potential diagnostic candidate genes for diabetic nephropathy using bioinformatics analysis
Source: PeerJ. 2023 May 25;11:e15437. doi: 10.7717/peerj.15437 (PMC10225123; doi:10.7717/peerj.15437)
Supplement: Supplemental Information 5 — The data results of validation of hub-genes using PCR. [file peerj-11-15437-s005.zip]

Archive with 64 entries (42 files):
- blood sample/
- blood sample/1/
- blood sample/1/amplification curve/
- blood sample/1/amplification curve/C1QB.png
- blood sample/1/amplification curve/GAPDH.png
- blood sample/1/amplification curve/ITGAM.png
- blood sample/1/amplification curve/ITGB2.png
- blood sample/1/raw data/
- blood sample/1/raw data/20221025-2 -  Melt Curve Summary.xlsx
- blood sample/1/raw data/20221025-2 -  Quantification Summary.xlsx
- blood sample/1/solubility curve/
- blood sample/1/solubility curve/C1QB.png
- blood sample/1/solubility curve/GAPDH.png
- blood sample/1/solubility curve/ITGAM.png
- blood sample/1/solubility curve/ITGB2.png
- blood sample/2/
- blood sample/2/amplification curve/
- blood sample/2/amplification curve/GAPDH.png
- blood sample/2/amplification curve/IRF8.png
- blood sample/2/raw data/
- blood sample/2/raw data/20221031 -  Melt Curve Summary.xlsx
- blood sample/2/raw data/20221031 -  Quantification Summary.xlsx
- blood sample/2/solubility curve/
- blood sample/2/solubility curve/GAPDH.png
- blood sample/2/solubility curve/IRF8.png
- blood sample/3/
- blood sample/3/amplification curve/
- blood sample/3/amplification curve/GAPDH.png
- blood sample/3/amplification curve/HLA-DPA1.png
- blood sample/3/raw data/
- blood sample/3/raw data/20221031-1 -  Melt Curve Summary.xlsx
- blood sample/3/raw data/20221031-1 -  Quantification Summary.xlsx
- blood sample/3/solubility curve/
- blood sample/3/solubility curve/GAPDH.png
- blood sample/3/solubility curve/HLA-DPA1.png
- blood sample/PCR protocol-blood.pdf
- kidney sample/
- kidney sample/1/
- kidney sample/1/amplification curve/
- kidney sample/1/amplification curve/C1QB.png
- kidney sample/1/amplification curve/GAPDH.png
- kidney sample/1/amplification curve/ITGB2.png
- kidney sample/1/raw data/
- kidney sample/1/raw data/20221025-1 -  Melt Curve Summary.xlsx
- kidney sample/1/raw data/20221025-1 -  Quantification Summary.xlsx
- kidney sample/1/solubility curve/
- kidney sample/1/solubility curve/C1QB.png
- kidney sample/1/solubility curve/GAPDH.png
- kidney sample/1/solubility curve/ITGB2.png
- kidney sample/2/
- kidney sample/2/amplification curve/
- kidney sample/2/amplification curve/GAPDH.png
- kidney sample/2/amplification curve/HLA-DPA1.png
- kidney sample/2/amplification curve/IRF8.png
- kidney sample/2/amplification curve/ITGAM.png
- kidney sample/2/raw data/
- kidney sample/2/raw data/20221030 -  Melt Curve Summary.xlsx
- kidney sample/2/raw data/20221030 -  Quantification Summary.xlsx
- kidney sample/2/solubility curve/
- kidney sample/2/solubility curve/GAPDH.png
- kidney sample/2/solubility curve/HLA-DPA1.png
- kidney sample/2/solubility curve/IRF8.png
- kidney sample/2/solubility curve/ITGAM.png
- kidney sample/PCRprotocol-kidney.pdf
