# Supplementary material for: Identifying C1QB, ITGAM, and ITGB2 as potential diagnostic candidate genes for diabetic nephropathy using bioinformatics analysis
Source: PeerJ. 2023 May 25;11:e15437. doi: 10.7717/peerj.15437 (PMC10225123; doi:10.7717/peerj.15437)
Supplement: Supplemental Information 5 — The data results of validation of hub-genes using PCR. [file peerj-11-15437-s005.zip › blood sample/1/raw data/20221025-2 - Melt Curve Summary.xlsx]

## Sheet: 0
	Well	Fluor	Target	Content	Sample	Melt Temp
	A01	SYBR	GAPDH	Unkn-01	control-1	84.5
	A02	SYBR	GAPDH	Unkn-01	control-1	84.5
	A03	SYBR	GAPDH	Unkn-01	control-1	84.5
	A04	SYBR	C1QB	Unkn-02	control-1	85
	A05	SYBR	C1QB	Unkn-02	control-1	85
	A06	SYBR	C1QB	Unkn-02	control-1	85
	A07	SYBR	ITGB2	Unkn-03	control-1	84.5
	A08	SYBR	ITGB2	Unkn-03	control-1	84.5
	A09	SYBR	ITGB2	Unkn-03	control-1	84.5
	B01	SYBR	GAPDH	Unkn-05	control-2	84.5
	B02	SYBR	GAPDH	Unkn-05	control-2	84.5
	B03	SYBR	GAPDH	Unkn-05	control-2	84.5
	B04	SYBR	C1QB	Unkn-06	control-2	85
	B05	SYBR	C1QB	Unkn-06	control-2	85
	B06	SYBR	C1QB	Unkn-06	control-2	85
	B07	SYBR	ITGB2	Unkn-07	control-2	84.5
	B08	SYBR	ITGB2	Unkn-07	control-2	84.5
	B09	SYBR	ITGB2	Unkn-07	control-2	84.5
	C01	SYBR	GAPDH	Unkn-09	control-3	84.5
	C02	SYBR	GAPDH	Unkn-09	control-3	84.5
	C03	SYBR	GAPDH	Unkn-09	control-3	84.5
	C04	SYBR	C1QB	Unkn-10	control-3	85
	C05	SYBR	C1QB	Unkn-10	control-3	85
	C06	SYBR	C1QB	Unkn-10	control-3	85
	C07	SYBR	ITGB2	Unkn-11	control-3	84.5
	C08	SYBR	ITGB2	Unkn-11	control-3	84.5
	C09	SYBR	ITGB2	Unkn-11	control-3	84.5
	D01	SYBR	GAPDH	Unkn-13	DN-1	84.5
	D02	SYBR	GAPDH	Unkn-13	DN-1	84.5
	D03	SYBR	GAPDH	Unkn-13	DN-1	84.5
	D04	SYBR	C1QB	Unkn-14	DN-1	85
	D05	SYBR	C1QB	Unkn-14	DN-1	85
	D06	SYBR	C1QB	Unkn-14	DN-1	85
	D07	SYBR	ITGB2	Unkn-15	DN-1	84.5
	D08	SYBR	ITGB2	Unkn-15	DN-1	84.5
	D09	SYBR	ITGB2	Unkn-15	DN-1	84.5
	E01	SYBR	GAPDH	Unkn-17	DN-2	84.5
	E02	SYBR	GAPDH	Unkn-17	DN-2	84.5
	E03	SYBR	GAPDH	Unkn-17	DN-2	84.5
	E04	SYBR	C1QB	Unkn-18	DN-2	85
	E05	SYBR	C1QB	Unkn-18	DN-2	85
	E06	SYBR	C1QB	Unkn-18	DN-2	85
	E07	SYBR	ITGB2	Unkn-19	DN-2	84.5
	E08	SYBR	ITGB2	Unkn-19	DN-2	84.5
	E09	SYBR	ITGB2	Unkn-19	DN-2	84.5
	F01	SYBR	GAPDH	Unkn-21	DN-3	84.5
	F02	SYBR	GAPDH	Unkn-21	DN-3	84.5
	F03	SYBR	GAPDH	Unkn-21	DN-3	84.5
	F04	SYBR	C1QB	Unkn-22	DN-3	85
	F05	SYBR	C1QB	Unkn-22	DN-3	85
	F06	SYBR	C1QB	Unkn-22	DN-3	85
	F07	SYBR	ITGB2	Unkn-23	DN-3	84.5
	F08	SYBR	ITGB2	Unkn-23	DN-3	84.5
	F09	SYBR	ITGB2	Unkn-23	DN-3	84.5
	G01	SYBR	ITGAM	Unkn-25	control-1	83
	G02	SYBR	ITGAM	Unkn-25	control-1	83
	G03	SYBR	ITGAM	Unkn-25	control-1	83
	G04	SYBR	ITGAM	Unkn-26	control-2	83
	G05	SYBR	ITGAM	Unkn-26	control-2	83
	G06	SYBR	ITGAM	Unkn-26	control-2	83
	G07	SYBR	ITGAM	Unkn-27	control-3	83
	G08	SYBR	ITGAM	Unkn-27	control-3	83
	G09	SYBR	ITGAM	Unkn-27	control-3	83
	H01	SYBR	ITGAM	Unkn-29	DN-1	83
	H02	SYBR	ITGAM	Unkn-29	DN-1	83
	H03	SYBR	ITGAM	Unkn-29	DN-1	83
	H04	SYBR	ITGAM	Unkn-30	DN-2	83
	H05	SYBR	ITGAM	Unkn-30	DN-2	83
	H06	SYBR	ITGAM	Unkn-30	DN-2	83
	H07	SYBR	ITGAM	Unkn-31	DN-3	83
	H08	SYBR	ITGAM	Unkn-31	DN-3	83
	H09	SYBR	ITGAM	Unkn-31	DN-3	83

## Sheet: Run Information
File Name	20221025-2.pcrd
Created By User	admin
Notes
ID
Run Started	10/25/2022 07:16:23 UTC
Run Ended	10/25/2022 08:24:46 UTC
Sample Vol	20
Lid Temp	105
Protocol File Name	60M.prcl
Plate Setup File Name	20221019.pltd
Base Serial Number	BR009134
Optical Head Serial Number	788BR08775
CFX Maestro Version	4.1.2433.1219.
