# Supplementary material for: Identifying C1QB, ITGAM, and ITGB2 as potential diagnostic candidate genes for diabetic nephropathy using bioinformatics analysis
Source: PeerJ. 2023 May 25;11:e15437. doi: 10.7717/peerj.15437 (PMC10225123; doi:10.7717/peerj.15437)
Supplement: Supplemental Information 5 — The data results of validation of hub-genes using PCR. [file peerj-11-15437-s005.zip › blood sample/1/raw data/20221025-2 - Quantification Summary.xlsx]

## Sheet: 0
	Well	Fluor	Target	Content	Sample	Cq
	A01	SYBR	GAPDH	Unkn-01	control-1	20.2591
	A02	SYBR	GAPDH	Unkn-01	control-1	20.5511
	A03	SYBR	GAPDH	Unkn-01	control-1	20.6676
	A04	SYBR	C1QB	Unkn-02	control-1	33.9617
	A05	SYBR	C1QB	Unkn-02	control-1	33.8819
	A06	SYBR	C1QB	Unkn-02	control-1	34.19
	A07	SYBR	ITGB2	Unkn-03	control-1	32.1001
	A08	SYBR	ITGB2	Unkn-03	control-1	32.1266
	A09	SYBR	ITGB2	Unkn-03	control-1	31.7857
	B01	SYBR	GAPDH	Unkn-05	control-2	20.3707
	B02	SYBR	GAPDH	Unkn-05	control-2	20.5345
	B03	SYBR	GAPDH	Unkn-05	control-2	20.5986
	B04	SYBR	C1QB	Unkn-06	control-2	34.5305
	B05	SYBR	C1QB	Unkn-06	control-2	34.5366
	B06	SYBR	C1QB	Unkn-06	control-2	34.6168
	B07	SYBR	ITGB2	Unkn-07	control-2	32.8211
	B08	SYBR	ITGB2	Unkn-07	control-2	32.9385
	B09	SYBR	ITGB2	Unkn-07	control-2	32.3071
	C01	SYBR	GAPDH	Unkn-09	control-3	20.2212
	C02	SYBR	GAPDH	Unkn-09	control-3	20.2792
	C03	SYBR	GAPDH	Unkn-09	control-3	20.4084
	C04	SYBR	C1QB	Unkn-10	control-3	34.3984
	C05	SYBR	C1QB	Unkn-10	control-3	34.6754
	C06	SYBR	C1QB	Unkn-10	control-3	34.535
	C07	SYBR	ITGB2	Unkn-11	control-3	32.4142
	C08	SYBR	ITGB2	Unkn-11	control-3	32.1015
	C09	SYBR	ITGB2	Unkn-11	control-3	32.0018
	D01	SYBR	GAPDH	Unkn-13	DN-1	20.3133
	D02	SYBR	GAPDH	Unkn-13	DN-1	20.525
	D03	SYBR	GAPDH	Unkn-13	DN-1	20.5872
	D04	SYBR	C1QB	Unkn-14	DN-1	33.4505
	D05	SYBR	C1QB	Unkn-14	DN-1	32.9878
	D06	SYBR	C1QB	Unkn-14	DN-1	33.0978
	D07	SYBR	ITGB2	Unkn-15	DN-1	32.0192
	D08	SYBR	ITGB2	Unkn-15	DN-1	32.0932
	D09	SYBR	ITGB2	Unkn-15	DN-1	32.2889
	E01	SYBR	GAPDH	Unkn-17	DN-2	20.3191
	E02	SYBR	GAPDH	Unkn-17	DN-2	20.3099
	E03	SYBR	GAPDH	Unkn-17	DN-2	20.3506
	E04	SYBR	C1QB	Unkn-18	DN-2	32.347
	E05	SYBR	C1QB	Unkn-18	DN-2	32.1566
	E06	SYBR	C1QB	Unkn-18	DN-2	32.1291
	E07	SYBR	ITGB2	Unkn-19	DN-2	30.2664
	E08	SYBR	ITGB2	Unkn-19	DN-2	29.9263
	E09	SYBR	ITGB2	Unkn-19	DN-2	30.0554
	F01	SYBR	GAPDH	Unkn-21	DN-3	20.4391
	F02	SYBR	GAPDH	Unkn-21	DN-3	20.5184
	F03	SYBR	GAPDH	Unkn-21	DN-3	20.5223
	F04	SYBR	C1QB	Unkn-22	DN-3	33.1696
	F05	SYBR	C1QB	Unkn-22	DN-3	33.4098
	F06	SYBR	C1QB	Unkn-22	DN-3	33.0237
	F07	SYBR	ITGB2	Unkn-23	DN-3	30.5822
	F08	SYBR	ITGB2	Unkn-23	DN-3	30.2835
	F09	SYBR	ITGB2	Unkn-23	DN-3	30.324
	G01	SYBR	ITGAM	Unkn-25	control-1	28.05
	G02	SYBR	ITGAM	Unkn-25	control-1	27.9451
	G03	SYBR	ITGAM	Unkn-25	control-1	28.1421
	G04	SYBR	ITGAM	Unkn-26	control-2	28.3282
	G05	SYBR	ITGAM	Unkn-26	control-2	28.3779
	G06	SYBR	ITGAM	Unkn-26	control-2	28.3569
	G07	SYBR	ITGAM	Unkn-27	control-3	28.2086
	G08	SYBR	ITGAM	Unkn-27	control-3	28.2278
	G09	SYBR	ITGAM	Unkn-27	control-3	28.2328
	H01	SYBR	ITGAM	Unkn-29	DN-1	27.3227
	H02	SYBR	ITGAM	Unkn-29	DN-1	27.217
	H03	SYBR	ITGAM	Unkn-29	DN-1	27.1535
	H04	SYBR	ITGAM	Unkn-30	DN-2	26.6918
	H05	SYBR	ITGAM	Unkn-30	DN-2	26.6995
	H06	SYBR	ITGAM	Unkn-30	DN-2	26.5945
	H07	SYBR	ITGAM	Unkn-31	DN-3	26.4988
	H08	SYBR	ITGAM	Unkn-31	DN-3	26.3069
	H09	SYBR	ITGAM	Unkn-31	DN-3	26.1948

## Sheet: Run Information
File Name	20221025-2.pcrd
Created By User	admin
Notes
ID
Run Started	10/25/2022 07:16:23 UTC
Run Ended	10/25/2022 08:24:46 UTC
Sample Vol	20
Lid Temp	105
Protocol File Name	60M.prcl
Plate Setup File Name	20221019.pltd
Base Serial Number	BR009134
Optical Head Serial Number	788BR08775
CFX Maestro Version	4.1.2433.1219.
