# Supplementary material for: Identifying C1QB, ITGAM, and ITGB2 as potential diagnostic candidate genes for diabetic nephropathy using bioinformatics analysis
Source: PeerJ. 2023 May 25;11:e15437. doi: 10.7717/peerj.15437 (PMC10225123; doi:10.7717/peerj.15437)
Supplement: Supplemental Information 5 — The data results of validation of hub-genes using PCR. [file peerj-11-15437-s005.zip › blood sample/2/raw data/20221031 - Melt Curve Summary.xlsx]

## Sheet: 0
	Well	Fluor	Target	Content	Sample	Melt Temp
	A01	SYBR	GAPDH	Unkn-01	control-1	84.5
	A02	SYBR	GAPDH	Unkn-01	control-1	84.5
	A03	SYBR	GAPDH	Unkn-01	control-1	84.5
	A07	SYBR	IRF8	Unkn	control-1	80.5
	A08	SYBR	IRF8	Unkn	control-1	80.5
	A09	SYBR	IRF8	Unkn-03	control-1	80
	B01	SYBR	GAPDH	Unkn-05	control2	84.5
	B02	SYBR	GAPDH	Unkn-05	control2	84.5
	B03	SYBR	GAPDH	Unkn-05	control2	84.5
	B07	SYBR	IRF8	Unkn-07	control2	80.5
	B08	SYBR	IRF8	Unkn-07	control2	80
	B09	SYBR	IRF8	Unkn-07	control2	80
	C01	SYBR	GAPDH	Unkn-09	control-3	84.5
	C02	SYBR	GAPDH	Unkn-09	control-3	84.5
	C03	SYBR	GAPDH	Unkn-09	control-3	84.5
	C07	SYBR	IRF8	Unkn-11	control-3	80.5
	C08	SYBR	IRF8	Unkn-11	control-3	80.5
	C09	SYBR	IRF8	Unkn-11	control-3	80.5
	D01	SYBR	GAPDH	Unkn-13	DN-1	84.5
	D02	SYBR	GAPDH	Unkn-13	DN-1	84.5
	D03	SYBR	GAPDH	Unkn-13	DN-1	84.5
	D07	SYBR	IRF8	Unkn-15	DN-1	80
	D08	SYBR	IRF8	Unkn-15	DN-1	80.5
	D09	SYBR	IRF8	Unkn-15	DN-1	80.5
	E01	SYBR	GAPDH	Unkn-17	DN-2	84.5
	E02	SYBR	GAPDH	Unkn-17	DN-2	84.5
	E03	SYBR	GAPDH	Unkn-17	DN-2	84.5
	E07	SYBR	IRF8	Unkn-19	DN-2	80
	E08	SYBR	IRF8	Unkn-19	DN-2	80
	E09	SYBR	IRF8	Unkn-19	DN-2	80.5
	F01	SYBR	GAPDH	Unkn-21	DN-3	84.5
	F02	SYBR	GAPDH	Unkn-21	DN-3	84.5
	F03	SYBR	GAPDH	Unkn-21	DN-3	84.5
	F07	SYBR	IRF8	Unkn	DN-3	80
	F08	SYBR	IRF8	Unkn	DN-3	80
	F09	SYBR	IRF8	Unkn-23	DN-3	80

## Sheet: Run Information
File Name	20221031.pcrd
Created By User	admin
Notes
ID
Run Started	10/31/2022 02:38:48 UTC
Run Ended	10/31/2022 03:47:35 UTC
Sample Vol	20
Lid Temp	105
Protocol File Name	60M.prcl
Plate Setup File Name	20221019.pltd
Base Serial Number	BR009134
Optical Head Serial Number	788BR08775
CFX Maestro Version	4.1.2433.1219.
