# Supplementary material for: Identifying C1QB, ITGAM, and ITGB2 as potential diagnostic candidate genes for diabetic nephropathy using bioinformatics analysis
Source: PeerJ. 2023 May 25;11:e15437. doi: 10.7717/peerj.15437 (PMC10225123; doi:10.7717/peerj.15437)
Supplement: Supplemental Information 5 — The data results of validation of hub-genes using PCR. [file peerj-11-15437-s005.zip › blood sample/2/raw data/20221031 - Quantification Summary.xlsx]

## Sheet: 0
	Well	Fluor	Target	Content	Sample	Cq
	A01	SYBR	GAPDH	Unkn-01	control-1	19.406
	A02	SYBR	GAPDH	Unkn-01	control-1	19.6272
	A03	SYBR	GAPDH	Unkn-01	control-1	19.535
	A07	SYBR	IRF8	Unkn	control-1	31.8182
	A08	SYBR	IRF8	Unkn	control-1	32.2766
	A09	SYBR	IRF8	Unkn-03	control-1	32.1189
	B01	SYBR	GAPDH	Unkn-05	control2	19.547
	B02	SYBR	GAPDH	Unkn-05	control2	19.5972
	B03	SYBR	GAPDH	Unkn-05	control2	19.6076
	B07	SYBR	IRF8	Unkn-07	control2	32.6022
	B08	SYBR	IRF8	Unkn-07	control2	32.0665
	B09	SYBR	IRF8	Unkn-07	control2	31.7996
	C01	SYBR	GAPDH	Unkn-09	control-3	19.3613
	C02	SYBR	GAPDH	Unkn-09	control-3	19.3628
	C03	SYBR	GAPDH	Unkn-09	control-3	19.5092
	C07	SYBR	IRF8	Unkn-11	control-3	31.8914
	C08	SYBR	IRF8	Unkn-11	control-3	31.6696
	C09	SYBR	IRF8	Unkn-11	control-3	32.2827
	D01	SYBR	GAPDH	Unkn-13	DN-1	19.2935
	D02	SYBR	GAPDH	Unkn-13	DN-1	19.4081
	D03	SYBR	GAPDH	Unkn-13	DN-1	19.5074
	D07	SYBR	IRF8	Unkn-15	DN-1	34.3053
	D08	SYBR	IRF8	Unkn-15	DN-1	34.4958
	D09	SYBR	IRF8	Unkn-15	DN-1	34.0376
	E01	SYBR	GAPDH	Unkn-17	DN-2	19.5013
	E02	SYBR	GAPDH	Unkn-17	DN-2	19.3918
	E03	SYBR	GAPDH	Unkn-17	DN-2	19.4735
	E07	SYBR	IRF8	Unkn-19	DN-2	33.6047
	E08	SYBR	IRF8	Unkn-19	DN-2	33.8932
	E09	SYBR	IRF8	Unkn-19	DN-2	34.2705
	F01	SYBR	GAPDH	Unkn-21	DN-3	19.3803
	F02	SYBR	GAPDH	Unkn-21	DN-3	19.4607
	F03	SYBR	GAPDH	Unkn-21	DN-3	19.4047
	F07	SYBR	IRF8	Unkn	DN-3	34.2604
	F08	SYBR	IRF8	Unkn	DN-3	33.9175
	F09	SYBR	IRF8	Unkn-23	DN-3	34.4237

## Sheet: Run Information
File Name	20221031.pcrd
Created By User	admin
Notes
ID
Run Started	10/31/2022 02:38:48 UTC
Run Ended	10/31/2022 03:47:35 UTC
Sample Vol	20
Lid Temp	105
Protocol File Name	60M.prcl
Plate Setup File Name	20221019.pltd
Base Serial Number	BR009134
Optical Head Serial Number	788BR08775
CFX Maestro Version	4.1.2433.1219.
