# Supplementary material for: Identifying C1QB, ITGAM, and ITGB2 as potential diagnostic candidate genes for diabetic nephropathy using bioinformatics analysis
Source: PeerJ. 2023 May 25;11:e15437. doi: 10.7717/peerj.15437 (PMC10225123; doi:10.7717/peerj.15437)
Supplement: Supplemental Information 5 — The data results of validation of hub-genes using PCR. [file peerj-11-15437-s005.zip › blood sample/3/raw data/20221031-1 - Melt Curve Summary.xlsx]

## Sheet: 0
	Well	Fluor	Target	Content	Sample	Melt Temp
	A01	SYBR	GAPDH	Unkn-01	control-1	84.5
	A02	SYBR	GAPDH	Unkn-01	control-1	84.5
	A03	SYBR	GAPDH	Unkn-01	control-1	84.5
	A04	SYBR	HLA-DPA1	Unkn-02	control-1	85.5
	A05	SYBR	HLA-DPA1	Unkn-02	control-1	85.5
	A06	SYBR	HLA-DPA1	Unkn-02	control-1	85.5
	B01	SYBR	GAPDH	Unkn-05	control-2	84.5
	B02	SYBR	GAPDH	Unkn-05	control-2	84.5
	B03	SYBR	GAPDH	Unkn-05	control-2	84.5
	B04	SYBR	HLA-DPA1	Unkn-06	control-2	85.5
	B05	SYBR	HLA-DPA1	Unkn-06	control-2	85.5
	B06	SYBR	HLA-DPA1	Unkn-06	control-2	85.5
	C01	SYBR	GAPDH	Unkn-09	control-3	84.5
	C02	SYBR	GAPDH	Unkn-09	control-3	84.5
	C03	SYBR	GAPDH	Unkn-09	control-3	84.5
	C04	SYBR	HLA-DPA1	Unkn-10	control-3	85.5
	C05	SYBR	HLA-DPA1	Unkn-10	control-3	85.5
	C06	SYBR	HLA-DPA1	Unkn-10	control-3	85.5
	D01	SYBR	GAPDH	Unkn-13	DN-1	84.5
	D02	SYBR	GAPDH	Unkn-13	DN-1	84.5
	D03	SYBR	GAPDH	Unkn-13	DN-1	84.5
	D04	SYBR	HLA-DPA1	Unkn-14	DN-1	85.5
	D05	SYBR	HLA-DPA1	Unkn-14	DN-1	85.5
	D06	SYBR	HLA-DPA1	Unkn-14	DN-1	85.5
	E01	SYBR	GAPDH	Unkn-17	DN-2	84.5
	E02	SYBR	GAPDH	Unkn-17	DN-2	84.5
	E03	SYBR	GAPDH	Unkn-17	DN-2	84.5
	E04	SYBR	HLA-DPA1	Unkn-18	DN-2	85.5
	E05	SYBR	HLA-DPA1	Unkn-18	DN-2	85.5
	E06	SYBR	HLA-DPA1	Unkn-18	DN-2	85.5
	F01	SYBR	GAPDH	Unkn-21	DN-3	84.5
	F02	SYBR	GAPDH	Unkn-21	DN-3	84.5
	F03	SYBR	GAPDH	Unkn-21	DN-3	84.5
	F04	SYBR	HLA-DPA1	Unkn-22	DN-3	85.5
	F05	SYBR	HLA-DPA1	Unkn-22	DN-3	85.5
	F06	SYBR	HLA-DPA1	Unkn-22	DN-3	85.5

## Sheet: Run Information
File Name	20221031-1.pcrd
Created By User	admin
Notes
ID
Run Started	10/31/2022 07:10:22 UTC
Run Ended	10/31/2022 08:18:49 UTC
Sample Vol	20
Lid Temp	105
Protocol File Name	60M.prcl
Plate Setup File Name	20221019.pltd
Base Serial Number	BR009134
Optical Head Serial Number	788BR08775
CFX Maestro Version	4.1.2433.1219.
