# Supplementary material for: Identifying C1QB, ITGAM, and ITGB2 as potential diagnostic candidate genes for diabetic nephropathy using bioinformatics analysis
Source: PeerJ. 2023 May 25;11:e15437. doi: 10.7717/peerj.15437 (PMC10225123; doi:10.7717/peerj.15437)
Supplement: Supplemental Information 5 — The data results of validation of hub-genes using PCR. [file peerj-11-15437-s005.zip › blood sample/3/raw data/20221031-1 - Quantification Summary.xlsx]

## Sheet: 0
	Well	Fluor	Target	Content	Sample	Cq
	A01	SYBR	GAPDH	Unkn-01	control-1	19.5592
	A02	SYBR	GAPDH	Unkn-01	control-1	19.6412
	A03	SYBR	GAPDH	Unkn-01	control-1	19.6698
	A04	SYBR	HLA-DPA1	Unkn-02	control-1	22.5554
	A05	SYBR	HLA-DPA1	Unkn-02	control-1	22.6215
	A06	SYBR	HLA-DPA1	Unkn-02	control-1	22.4066
	B01	SYBR	GAPDH	Unkn-05	control-2	19.8328
	B02	SYBR	GAPDH	Unkn-05	control-2	19.6516
	B03	SYBR	GAPDH	Unkn-05	control-2	19.8002
	B04	SYBR	HLA-DPA1	Unkn-06	control-2	22.8812
	B05	SYBR	HLA-DPA1	Unkn-06	control-2	22.9162
	B06	SYBR	HLA-DPA1	Unkn-06	control-2	22.8577
	C01	SYBR	GAPDH	Unkn-09	control-3	19.5659
	C02	SYBR	GAPDH	Unkn-09	control-3	19.5315
	C03	SYBR	GAPDH	Unkn-09	control-3	19.6261
	C04	SYBR	HLA-DPA1	Unkn-10	control-3	22.6852
	C05	SYBR	HLA-DPA1	Unkn-10	control-3	22.6746
	C06	SYBR	HLA-DPA1	Unkn-10	control-3	22.6246
	D01	SYBR	GAPDH	Unkn-13	DN-1	19.6543
	D02	SYBR	GAPDH	Unkn-13	DN-1	19.7061
	D03	SYBR	GAPDH	Unkn-13	DN-1	19.5952
	D04	SYBR	HLA-DPA1	Unkn-14	DN-1	22.7148
	D05	SYBR	HLA-DPA1	Unkn-14	DN-1	22.7982
	D06	SYBR	HLA-DPA1	Unkn-14	DN-1	22.6132
	E01	SYBR	GAPDH	Unkn-17	DN-2	19.3789
	E02	SYBR	GAPDH	Unkn-17	DN-2	19.4573
	E03	SYBR	GAPDH	Unkn-17	DN-2	19.5224
	E04	SYBR	HLA-DPA1	Unkn-18	DN-2	24.3192
	E05	SYBR	HLA-DPA1	Unkn-18	DN-2	24.3247
	E06	SYBR	HLA-DPA1	Unkn-18	DN-2	24.3481
	F01	SYBR	GAPDH	Unkn-21	DN-3	19.679
	F02	SYBR	GAPDH	Unkn-21	DN-3	19.3488
	F03	SYBR	GAPDH	Unkn-21	DN-3	19.7563
	F04	SYBR	HLA-DPA1	Unkn-22	DN-3	24.3052
	F05	SYBR	HLA-DPA1	Unkn-22	DN-3	24.1743
	F06	SYBR	HLA-DPA1	Unkn-22	DN-3	24.3315

## Sheet: Run Information
File Name	20221031-1.pcrd
Created By User	admin
Notes
ID
Run Started	10/31/2022 07:10:22 UTC
Run Ended	10/31/2022 08:18:49 UTC
Sample Vol	20
Lid Temp	105
Protocol File Name	60M.prcl
Plate Setup File Name	20221019.pltd
Base Serial Number	BR009134
Optical Head Serial Number	788BR08775
CFX Maestro Version	4.1.2433.1219.
