# Supplementary material for: Identifying C1QB, ITGAM, and ITGB2 as potential diagnostic candidate genes for diabetic nephropathy using bioinformatics analysis
Source: PeerJ. 2023 May 25;11:e15437. doi: 10.7717/peerj.15437 (PMC10225123; doi:10.7717/peerj.15437)
Supplement: Supplemental Information 5 — The data results of validation of hub-genes using PCR. [file peerj-11-15437-s005.zip › kidney sample/1/raw data/20221025-1 - Quantification Summary.xlsx]

## Sheet: 0
	Well	Fluor	Target	Content	Sample	Cq
	A01	SYBR	GAPDH	Unkn-01	control-1	17.8449
	A02	SYBR	GAPDH	Unkn-01	control-1	17.8921
	A03	SYBR	GAPDH	Unkn-01	control-1	18.0458
	A04	SYBR	C1QB	Unkn-02	control-1	32.2112
	A05	SYBR	C1QB	Unkn-02	control-1	32.0298
	A06	SYBR	C1QB	Unkn-02	control-1	32.8901
	A10	SYBR	ITGB2	Unkn-04	control-1	29.9254
	A11	SYBR	ITGB2	Unkn-04	control-1	29.8442
	A12	SYBR	ITGB2	Unkn-04	control-1	30.0013
	B01	SYBR	GAPDH	Unkn-05	control-2	18.0137
	B02	SYBR	GAPDH	Unkn-05	control-2	18.0716
	B03	SYBR	GAPDH	Unkn-05	control-2	18.1401
	B04	SYBR	C1QB	Unkn-06	control-2	32.535
	B05	SYBR	C1QB	Unkn-06	control-2	32.2483
	B06	SYBR	C1QB	Unkn-06	control-2	32.8789
	B10	SYBR	ITGB2	Unkn-08	control-2	29.9449
	B11	SYBR	ITGB2	Unkn-08	control-2	29.7892
	B12	SYBR	ITGB2	Unkn-08	control-2	29.7317
	C01	SYBR	GAPDH	Unkn-09	control-3	18.0699
	C02	SYBR	GAPDH	Unkn-09	control-3	17.8831
	C03	SYBR	GAPDH	Unkn-09	control-3	17.9337
	C04	SYBR	C1QB	Unkn-10	control-3	32.1421
	C05	SYBR	C1QB	Unkn-10	control-3	32.0667
	C06	SYBR	C1QB	Unkn-10	control-3	32.6795
	C10	SYBR	ITGB2	Unkn-12	control-3	29.6387
	C11	SYBR	ITGB2	Unkn-12	control-3	29.6024
	C12	SYBR	ITGB2	Unkn-12	control-3	29.7766
	D01	SYBR	GAPDH	Unkn-13	DN-1	18.0155
	D02	SYBR	GAPDH	Unkn-13	DN-1	18.044
	D03	SYBR	GAPDH	Unkn-13	DN-1	17.9268
	D04	SYBR	C1QB	Unkn-14	DN-1	30.9855
	D05	SYBR	C1QB	Unkn-14	DN-1	30.6612
	D06	SYBR	C1QB	Unkn-14	DN-1	30.8162
	D10	SYBR	ITGB2	Unkn-16	DN-1	29.5463
	D11	SYBR	ITGB2	Unkn-16	DN-1	29.8266
	D12	SYBR	ITGB2	Unkn-16	DN-1	29.6031
	E01	SYBR	GAPDH	Unkn-17	DN-2	17.7265
	E02	SYBR	GAPDH	Unkn-17	DN-2	17.8004
	E03	SYBR	GAPDH	Unkn-17	DN-2	17.9838
	E04	SYBR	C1QB	Unkn-18	DN-2	30.6578
	E05	SYBR	C1QB	Unkn-18	DN-2	30.5093
	E06	SYBR	C1QB	Unkn-18	DN-2	30.6215
	E10	SYBR	ITGB2	Unkn-20	DN-2	28.1713
	E11	SYBR	ITGB2	Unkn-20	DN-2	28.0624
	E12	SYBR	ITGB2	Unkn-20	DN-2	28.0715
	F01	SYBR	GAPDH	Unkn-21	DN-3	17.9818
	F02	SYBR	GAPDH	Unkn-21	DN-3	18.0031
	F03	SYBR	GAPDH	Unkn-21	DN-3	18.0095
	F04	SYBR	C1QB	Unkn-22	DN-3	30.9278
	F05	SYBR	C1QB	Unkn-22	DN-3	30.9636
	F06	SYBR	C1QB	Unkn-22	DN-3	31.0613
	F10	SYBR	ITGB2	Unkn-24	DN-3	28.606
	F11	SYBR	ITGB2	Unkn-24	DN-3	28.5912
	F12	SYBR	ITGB2	Unkn-24	DN-3	28.5619

## Sheet: Run Information
File Name	20221025-1.pcrd
Created By User	admin
Notes
ID
Run Started	10/25/2022 04:23:44 UTC
Run Ended	10/25/2022 05:31:54 UTC
Sample Vol	20
Lid Temp	105
Protocol File Name	60M.prcl
Plate Setup File Name	20221019.pltd
Base Serial Number	BR009134
Optical Head Serial Number	788BR08775
CFX Maestro Version	4.1.2433.1219.
