# Supplementary material for: Identifying C1QB, ITGAM, and ITGB2 as potential diagnostic candidate genes for diabetic nephropathy using bioinformatics analysis
Source: PeerJ. 2023 May 25;11:e15437. doi: 10.7717/peerj.15437 (PMC10225123; doi:10.7717/peerj.15437)
Supplement: Supplemental Information 5 — The data results of validation of hub-genes using PCR. [file peerj-11-15437-s005.zip › kidney sample/2/raw data/20221030 - Quantification Summary.xlsx]

## Sheet: 0
	Well	Fluor	Target	Content	Sample	Cq
	A01	SYBR	GAPDH	Unkn-01	control-1	16.363
	A02	SYBR	GAPDH	Unkn-01	control-1	16.4493
	A03	SYBR	GAPDH	Unkn-01	control-1	16.4607
	A04	SYBR	ITGAM	Unkn-02	control-1	23.7837
	A05	SYBR	ITGAM	Unkn-02	control-1	23.642
	A06	SYBR	ITGAM	Unkn-02	control-1	23.648
	A07	SYBR	HLA-DPA1	Unkn-03	control-1	18.1016
	A08	SYBR	HLA-DPA1	Unkn-03	control-1	18.0682
	A09	SYBR	HLA-DPA1	Unkn-03	control-1	17.8001
	A10	SYBR	IRF8	Unkn-04	control-1	30.0224
	A11	SYBR	IRF8	Unkn-04	control-1	29.8038
	A12	SYBR	IRF8	Unkn-04	control-1	30.1143
	B01	SYBR	GAPDH	Unkn-05	control-2	16.5906
	B02	SYBR	GAPDH	Unkn-05	control-2	16.7003
	B03	SYBR	GAPDH	Unkn-05	control-2	17.0551
	B04	SYBR	ITGAM	Unkn-06	control-2	23.5284
	B05	SYBR	ITGAM	Unkn-06	control-2	23.5836
	B06	SYBR	ITGAM	Unkn-06	control-2	23.5347
	B07	SYBR	HLA-DPA1	Unkn-07	control-2	18.053
	B08	SYBR	HLA-DPA1	Unkn-07	control-2	18.0605
	B09	SYBR	HLA-DPA1	Unkn-07	control-2	17.8188
	B10	SYBR	IRF8	Unkn-08	control-2	29.9714
	B11	SYBR	IRF8	Unkn-08	control-2	29.9331
	B12	SYBR	IRF8	Unkn-08	control-2	30.2698
	C01	SYBR	GAPDH	Unkn-09	control-3	16.7903
	C02	SYBR	GAPDH	Unkn-09	control-3	16.5514
	C03	SYBR	GAPDH	Unkn-09	control-3	16.5962
	C04	SYBR	ITGAM	Unkn-10	control-3	23.5748
	C05	SYBR	ITGAM	Unkn-10	control-3	23.4652
	C06	SYBR	ITGAM	Unkn-10	control-3	23.5551
	C07	SYBR	HLA-DPA1	Unkn-11	control-3	17.9862
	C08	SYBR	HLA-DPA1	Unkn-11	control-3	18.0424
	C09	SYBR	HLA-DPA1	Unkn-11	control-3	18.0263
	C10	SYBR	IRF8	Unkn-12	control-3	30.2234
	C11	SYBR	IRF8	Unkn-12	control-3	30.1541
	C12	SYBR	IRF8	Unkn-12	control-3	29.6893
	D01	SYBR	GAPDH	Unkn-13	DN-1	16.6707
	D02	SYBR	GAPDH	Unkn-13	DN-1	16.6953
	D03	SYBR	GAPDH	Unkn-13	DN-1	16.8651
	D04	SYBR	ITGAM	Unkn-14	DN-1	22.5099
	D05	SYBR	ITGAM	Unkn-14	DN-1	22.5138
	D06	SYBR	ITGAM	Unkn-14	DN-1	22.6277
	D07	SYBR	HLA-DPA1	Unkn-15	DN-1	18.0654
	D08	SYBR	HLA-DPA1	Unkn-15	DN-1	18.1027
	D09	SYBR	HLA-DPA1	Unkn-15	DN-1	18.0299
	D10	SYBR	IRF8	Unkn-16	DN-1	31.4041
	D11	SYBR	IRF8	Unkn-16	DN-1	30.9126
	D12	SYBR	IRF8	Unkn-16	DN-1	30.8633
	E01	SYBR	GAPDH	Unkn-17	DN-2	16.5645
	E02	SYBR	GAPDH	Unkn-17	DN-2	16.488
	E03	SYBR	GAPDH	Unkn-17	DN-2	16.5622
	E04	SYBR	ITGAM	Unkn-18	DN-2	22.528
	E05	SYBR	ITGAM	Unkn-18	DN-2	22.297
	E06	SYBR	ITGAM	Unkn-18	DN-2	22.505
	E07	SYBR	HLA-DPA1	Unkn-19	DN-2	19.1459
	E08	SYBR	HLA-DPA1	Unkn-19	DN-2	18.9985
	E09	SYBR	HLA-DPA1	Unkn-19	DN-2	19.0345
	E10	SYBR	IRF8	Unkn-20	DN-2	31.3094
	E11	SYBR	IRF8	Unkn-20	DN-2	31.0094
	E12	SYBR	IRF8	Unkn-20	DN-2	31.4761
	F01	SYBR	GAPDH	Unkn-21	DN-3	16.8841
	F02	SYBR	GAPDH	Unkn-21	DN-3	16.7217
	F03	SYBR	GAPDH	Unkn-21	DN-3	16.7006
	F04	SYBR	ITGAM	Unkn-22	DN-3	22.5553
	F05	SYBR	ITGAM	Unkn-22	DN-3	22.5825
	F06	SYBR	ITGAM	Unkn-22	DN-3	22.5964
	F07	SYBR	HLA-DPA1	Unkn-23	DN-3	19.6729
	F08	SYBR	HLA-DPA1	Unkn-23	DN-3	19.5176
	F09	SYBR	HLA-DPA1	Unkn-23	DN-3	19.6176
	F10	SYBR	IRF8	Unkn-24	DN-3	31.5844
	F11	SYBR	IRF8	Unkn-24	DN-3	31.6656
	F12	SYBR	IRF8	Unkn-24	DN-3	32.0014

## Sheet: Run Information
File Name	20221030.pcrd
Created By User	admin
Notes
ID
Run Started	10/30/2022 09:02:42 UTC
Run Ended	10/30/2022 10:11:03 UTC
Sample Vol	20
Lid Temp	105
Protocol File Name	60M.prcl
Plate Setup File Name	20221019.pltd
Base Serial Number	BR009134
Optical Head Serial Number	788BR08775
CFX Maestro Version	4.1.2433.1219.
